# Supplementary material for: On the taxonomic status and distribution of African species of Otomops (Chiroptera: Molossidae)
Source: PeerJ. 2018 May 24;6:e4864. doi: 10.7717/peerj.4864 (PMC5971098; doi:10.7717/peerj.4864)
Supplement: Supplemental Information 1 [file peerj-06-4864-s001.xlsx]

## Sheet: Appendix I
List of specimens examined genetically. Specimen details, localities, and Genbank accession numbers of sampled individuals of Otomops: DBN—Durban genetic samples; DM — Durban Natural Science Museum; FMNH — Field Museum of Natural History, Chicago; HZM — Harrison Zoological Museum, Sevenoaks; na — none available; NMP — National Museum of the Czech Republic, Prague; NMK — National Museums of Kenya,…
Species	Museum No.	cytb	ACOX2	ACPT	Sex	Country	Locality
Otomops harrisoni	HZM 57.36214	KJ509968			F	Ethiopia	Bale District, S of Omar Cave
Otomops harrisoni	HZM 60.36217	KJ509969			M	Ethiopia	Bale District, S of Omar Cave
Otomops harrisoni	NMP 91202	EF216433			F	Ethiopia	Bale District, S of Omar Cave
Otomops harrisoni	NMP 91203	EF216429			F	Ethiopia	Bale District, S of Omar Cave
Otomops harrisoni	FMNH 216756	MH010730	MH010754	MH010776	F	Kenya	Kajiado County, Mt. Suswa Conservancy, Cave 14C
Otomops harrisoni	FMNH 216757	MH010731	MH010755	MH010777	F	Kenya	Kajiado County, Mt. Suswa Conservancy, Cave 14C
Otomops harrisoni	FMNH 216759	MH010732			F	Kenya	Kajiado County, Mt. Suswa Conservancy, Cave 14C
Otomops harrisoni	FMNH 216761	MH010733	MH010756	MH010778	M	Kenya	Kajiado County, Mt. Suswa Conservancy, Cave 14C
Otomops harrisoni	FMNH 216762	MH010734	MH010757	MH010779	M	Kenya	Kajiado County, Mt. Suswa Conservancy, Cave 14C
Otomops harrisoni	FMNH 225587	MH010739			M	Kenya	Kajiado County, Mt. Suswa Conservancy, Cave 18A
Otomops harrisoni	FMNH 225588	MH010740	MH010762	MH010784	M	Kenya	Kajiado County, Mt. Suswa Conservancy, Cave 18A
Otomops harrisoni	FMNH 225589	MH010741	MH010763	MH010785	M	Kenya	Kajiado County, Mt. Suswa Conservancy, Cave 18A
Otomops harrisoni	FMNH 225590	MH010742	MH010764	MH010786	M	Kenya	Kajiado County, Mt. Suswa Conservancy, Cave 18A
Otomops harrisoni	FMNH 225591	MH010743	MH010765	MH010787	M	Kenya	Kajiado County, Mt. Suswa Conservancy, Cave 18A
Otomops harrisoni	NMK 15460	EF216442			F	Kenya	Makueni County, Chyulu Hills
Otomops harrisoni	NMK 15462	EF216428			M	Kenya	Makueni County, Chyulu Hills
Otomops harrisoni	NMK 15464	EF216439			M	Kenya	Makueni County, Chyulu Hills
Otomops harrisoni	FMNH 221002	MH010735	MH010758	MH010780	F	Kenya	Makueni County, Chyulu Hills National Park, Guano cave 3
Otomops harrisoni	FMNH 221004	MH010736	MH010759	MH010781	F	Kenya	Makueni County, Chyulu Hills National Park, Guano cave 3
Otomops harrisoni	FMNH 221005	MH010737	MH010760	MH010782	F	Kenya	Makueni County, Chyulu Hills National Park, Guano cave 3
Otomops harrisoni	FMNH 221006	MH010738	MH010761	MH010783	F	Kenya	Makueni County, Chyulu Hills National Park, Guano cave 3
Otomops harrisoni	NMK 187133	MH010744	MH010766	MH010788	F	Kenya	Makueni County, Chyulu Hills National Park, Guano cave 3
Otomops harrisoni	NMK 187134	MH010745	MH010767	MH010789	M	Kenya	Makueni County, Chyulu Hills National Park, Guano cave 3
Otomops harrisoni	NMK 187139	MH010746	MH010768	MH010790	F	Kenya	Makueni County, Chyulu Hills National Park, Guano cave 3
Otomops harrisoni	NMK 187140	MH010747	MH010769	MH010791	M	Kenya	Makueni County, Chyulu Hills National Park, Guano cave 3
Otomops harrisoni	PWW 3272	MH010748	MH010770	MH010792	M	Rwanda	Musanze District, Musanze Tourist Cave
Otomops harrisoni	PWW 3273	MH010749	MH010771	MH010793	M	Rwanda	Musanze District, Musanze Tourist Cave
Otomops harrisoni	NMP 91812	KJ433730			F	Yemen	Al-Gharbi Mountains, 3 km NW of Al-Mahweet
Otomops madagascariensis	FMNH 176354	EF216381			M	Madagascar	Province d’Antsiranana, Réserve Spéciale d’Ankarana, 3.5 KM SE Andrafiabe
Otomops madagascariensis	FMNH 176357	EF216382			M	Madagascar	Province d’Antsiranana, Réserve Spéciale d’Ankarana, 3.5 KM SE Andrafiabe
Otomops madagascariensis	FMNH 177398	MH010750	MH010772	MH010797	F	Madagascar	Province d'Antsiranana, RS d'Ankarana, 10 km NW Mahamasina, Grotte Antsiroandoha
Otomops madagascariensis	FMNH 166073	EF216372			F	Madagascar	Province de Fianarantsoa, 3.8 km NW, Ranohira, along Namaza River
Otomops madagascariensis	FMNH 169667	EF216373			M	Madagascar	Province de Mahajanga, Parc National de Bemahara, Grotte d’Anjohimbabazimba
Otomops madagascariensis	FMNH 172938	EF216376			M	Madagascar	Province de Toliara, Grotte d’Ambanilia, 3.7 km SSE Sarodrano
Otomops martiensseni	FMNH 137633	MH010751	MH010773	MH010794	M	Burundi	Kibira National Park, Teza, 2.3 km N, 0.7 km W
Otomops martiensseni	SMF 92049	EF216420			M	Ivory Coast	Comoé National Park
Otomops martiensseni	NMK 184401	MH010752	MH010774	MH010795	M	Kenya	Marsabit County, Marsabit NP and Reserve, 1.3 km SE campground and headquarters
Otomops martiensseni	PWW 3271	MH010753	MH010775	MH010796	M	Rwanda	Musanze District, Musanze Tourist Cave
Otomops martiensseni	DBN 09	KJ433691			F	S. Africa	KwaZulu-Natal, Gillits, 6 Firwood Road
Otomops martiensseni	DM 11526	KJ433728			F	S. Africa	Limpopo, 3 km of Modimolle (Nylstroom)
Otomops martiensseni	DBN 20	KJ433702			F	South Africa	KwaZulu-Natal, Glen Anil, 29 Glen Anil Street
Otomops martiensseni	DM 7914	EF216425			M	South Africa	KwaZulu-Natal, Kingsway, Kingsway School
Otomops martiensseni	DM 8031	EF216426			F	South Africa	KwaZulu-Natal, Park Rynie, Ocean View Farm
Otomops martiensseni	DM 8421	EF216413			F	South Africa	KwaZulu-Natal, Pinetown, 8 Buys Road
Otomops martiensseni	DP 02	EF216415			F	South Africa	KwaZulu-Natal, Pinetown, 8 Buys Road
Otomops martiensseni	na	EF216409			?	South Africa	KwaZulu-Natal, Silverglen, 473 Silverglen Drive
Otomops martiensseni	DBN 01	KJ433684			F	South Africa	KwaZulu-Natal, Umgeni Heights, 27 Hunters Way
Otomops martiensseni	DBN 02	KJ433685			F	South Africa	KwaZulu-Natal, Umgeni Heights, 27 Hunters Way
Otomops martiensseni	KZN 02	KJ433721			F	South Africa	KwaZulu-Natal, Winkelspruit, Eden Sands
Otomops martiensseni	KZN 03	KJ433722			F	South Africa	KwaZulu-Natal, Winkelspruit, Eden Sands
Otomops martiensseni	DM 7909	EF216424			M	South Africa	Morningside, Brynderyn Flats
Otomops martiensseni	SMF 79542	EF216422			M	Tanzania	Tongwe F.R., Tanga, Muheza District
Otomops martiensseni	ROM 83979	EF216421			M	Zimbabwe	Hostes Nicolle Institute, Sengwa Wildlife Ranch
Otomops wroughtoni	HZM 3.33440	EF504251			M	Cambodia	Preah Vihear Province, Chhep District
