# Supplementary material for: On the taxonomic status and distribution of African species of Otomops (Chiroptera: Molossidae)
Source: PeerJ. 2018 May 24;6:e4864. doi: 10.7717/peerj.4864 (PMC5971098; doi:10.7717/peerj.4864)
Supplement: Supplemental Information 2 — Specimen details, localities, and Genbank accession numbers of sampled individuals of Otomops: BMNH — Natural History Museum, London; DBN—Durban genetic samples; DM — Durban Natural Science Museum; FMNH — Field Museum of Natural History, Chicago; HZM — Harrison Zoological Museum, Sevenoaks; KZN — KwaZulu-Natal genetic samples; LACM — Los Angeles County Natural History Museum; MHNG — Museum d’Histoire Naturelle, Geneva; MNHB — Museum der Naturkunde für Humboldt Universität zu Berlin; MVZ — Museum of Vertebrate Zoology; N/A — none available; NMK — National Museums of Kenya; NMK — National Museums of Kenya, Nairobi; NMP — National Museum of the Czech Republic, Prague; NMZ — Livingstone Museum; PWW — Collection of Paul W. Webala; RBINS — Royal Belgian Institute of Natural Sciences; RMAC — Royal Museum for Central Africa, Tervuren; ROM — Royal Ontario Museum, Toronto; SMF — Senckenberg Museum, Frankfurt am Main; TM — Ditsong Museum of Natural History; UMMZ — University of Michigan, Museum of Zoology; USNM — National Museum of Natural History, Washington. [file peerj-06-4864-s002.xlsx]

## Sheet: for paper
List of specimens used in mapping the distribution of Otomops. Specimen details, localities, and Genbank accession numbers of sampled individuals of Otomops: BMNH — Natural History Museum, London; DBN—Durban genetic samples; DM — Durban Natural Science Museum; FMNH — Field Museum of Natural History, Chicago; HZM — Harrison Zoological Museum, Sevenoaks; KZN — KwaZulu-Natal genetic samples; LACM — …
Institution	CATNO	Genus	SpeciesEpithet	genetic ID?	ID authority	Country	StateProvince	County	NewCounty	Locality	plotted?	LatDec	Longdec
BMNH	69.1256	Otomops	harrisoni	no	Ralph et al. 2015	Djibouti				Day Forest National Park, Mount Day	y	11.767	42.65
BMNH	81.328	Otomops	martiensseni	no	Ralph et al. 2015	Central African Republic				Bamingui-Bangoran National Park	y	7.91679	19.4836
BMNH	19.5.9.2.	Otomops	martiensseni	no	O Thomas	Democratic Republic of Congo				Poko, Uele Uele River	y	3.13577	26.8956
BMNH		Otomops	martiensseni	no	Hill & Carter 1941	Angola				Bie, Chitau	y	-11.4164	17.155
BMNH		Otomops	martiensseni	yes	icarus holotype	South Africa				Durban, Natal (type of icarus)	y	-29.8677	31.0441
DBN	1	Otomops	martiensseni	yes	Ralph et al. 2015	South Africa				KwaZulu-Natal, Umgeni Heights, 27 Hunters Way		-29.808	31.025
DBN	2	Otomops	martiensseni	yes	Ralph et al. 2015	South Africa				KwaZulu-Natal, Umgeni Heights, 27 Hunters Way		-29.808	31.025
DBN	09	Otomops	martiensseni	yes	Ralph et al. 2015	South Africa				KwaZulu-Natal, Gillits, 6 Firwood Road	y	-29.796	30.808
DBN	15	Otomops	martiensseni	yes	Ralph et al. 2015	South Africa				KwaZulu-Natal, Kloof, 99	y	-29.787	30.839
DBN	20	Otomops	martiensseni	yes	Ralph et al. 2015	South Africa				KwaZulu-Natal, Glen Anil, 29 Glen Anil Street		-29.752	31.037
DBN	37	Otomops	martiensseni	yes	Ralph et al. 2015	South Africa				KwaZulu-Natal, Red Hill, 10 Rosary Road	y	-29.789	31.017
DM	2664	Otomops	martiensseni	no	J. Fahr (from Lamb et al. 2008)	South Africa				Beneva Estates (Esperenza, 50 km S Durban)	y	-30.333	30.667
DM	3885	Otomops	martiensseni	no	Ralph et al. 2015	South Africa				KwaZulu-Natal, Northdene, 20 Jan Smuts Avenue	y	-29.8564	30.8891
DM	4482	Otomops	martiensseni	no	J. Fahr (from Lamb et al. 2008)	South Africa				Verulam (27 km N Durban) & Zurdle Estate	y	-29.65	31.05
DM	4760	Otomops	martiensseni	no	Ralph et al. 2015	South Africa				Berea (Durban Metropolitan Area)	y	-29.825	31.002
DM	5344	Otomops	martiensseni	no	Ralph et al. 2015	South Africa				KwaZulu-Natal, Umbilo, Fenniscowles Road	y	-29.883	30.967
DM	5935	Otomops	martiensseni	no	Ralph et al. 2015	South Africa				KwaZulu-Natal, Hillary	y	-29.88	30.9404
DM	6220	Otomops	martiensseni	no	Ralph et al. 2015	South Africa				KwaZulu-Natal, St Winifred, 50 Winifred Drive	y	-30.089	30.851
DM	6937	Otomops	martiensseni	no	Ralph et al. 2015	South Africa				KwaZulu-Natal, La Lucia	y	-29.75	31.067
DM	7909	Otomops	martiensseni	yes	Lamb et al. 2008	South Africa				Brynderyn Flats, Morningside, Durban	y	-29.864	31.04
DM	7909	Otomops	martiensseni	yes	Ralph et al. 2015	South Africa				Morningside, Brynderyn Flats		-29.864	31.04
DM	7914	Otomops	martiensseni	yes	Lamb et al. 2008	South Africa				Kingsway School, Amanzimtoti, Durban	y	-30.039	30.894
DM	7914	Otomops	martiensseni	yes	Ralph et al. 2015	South Africa				KwaZulu-Natal, Kingsway, Kingsway School	y	-30.039	30.894
DM	7914	Otomops	martiensseni	yes	Ralph et al. 2015	South Africa				KwaZulu-Natal, Kingsway, Kingsway School		-30.039	30.894
DM	8031	Otomops	martiensseni	yes	Ralph et al. 2015	South Africa				KwaZulu-Natal, Park Rynie, Ocean View Farm		-30.339	30.731
DM	8031	Otomops	martiensseni	yes	Lamb et al. 2008	South Africa				Ocean View Farm, Park Rynie, 30 km S of Durban	y	-30.339	30.731
DM	8421	Otomops	martiensseni	yes	Lamb et al. 2008	South Africa				Buys Rd, Pinetown, Durban	y	-29.757	30.639
DM	8421	Otomops	martiensseni	yes	Ralph et al. 2015	South Africa				KwaZulu-Natal, Pinetown, 8 Buys Road	y	-29.757	30.639
DM	8421	Otomops	martiensseni	yes	Ralph et al. 2015	South Africa				KwaZulu-Natal, Pinetown, 8 Buys Road		-29.757	30.639
DM	8571	Otomops	martiensseni	no	Ralph et al. 2015	South Africa				Westville, 5 Springhill Dr	y	-29.8255	30.937
DM	10294	Otomops	martiensseni	yes	Ralph et al. 2015	South Africa				KwaZulu-Natal, Umgeni Heights, 27 Hunters Way	y	-29.808	31.025
DM	10790	Otomops	martiensseni	no	Ralph et al. 2015	South Africa				Pietermaritzburg, Queen Elizabeth Park	y	-29.573	30.326
DM	11526	Otomops	martiensseni	yes	Ralph et al 2015	South Africa				Limpopo, 3 km of Modimolle (Nylstroom)	y	-24.66	28.13
DM	11732	Otomops	martiensseni	no	Ralph et al. 2015	South Africa				KwaZulu-Natal, Morningside, Percy	y	-29.817	31.017
DM	4490	Otomops	martiensseni	no	Ralph et al. 2015	South Africa				KwaZulu-Natal, Umhlanga, Westbrooke	y	-29.5921	31.1655
DP	2	Otomops	martiensseni	yes	Ralph et al. 2015	South Africa				KwaZulu-Natal, Pinetown, 8 Buys Road		-29.757	30.639
FMNH	137633	Otomops	martiensseni	yes	Ralph et al. 2015	Burundi				Muramuya, Kibira National Park, Teza, 2.3 km N, 0.7 km	y	-3.2	29.55
FMNH	163390	Otomops	martiensseni	no	this paper	Tanzania				Iringa, Kihansi gorge	y	-8.575	35.8417
FMNH	166073	Otomops	madagascariensis	yes	Lamb et al 2008	Madagascar				Province de Fianarantsoa, 3.8 km NW, Ranohira, along Namaza River	y	-22.54	45.38
FMNH	169667	Otomops	madagascariensis	yes	Lamb et al 2008	Madagascar				Province de Mahajanga, Parc National de Bemahara, Grotte d’Anjohimbabazimba	y	-18.695	44.7167
FMNH	172938	Otomops	madagascariensis	yes	Lamb et al 2008	Madagascar				Province de Toliara, Grotte d’Ambanilia, 3.7 km SSE Sarodrano	y	-23.54	43.746
FMNH	176354	Otomops	madagascariensis	yes	this paper	Madagascar				Province d'Antsiranana, RS d'Ankarana, 3.5 km SE Andrafiabe (village)	y	-12.9417	49.055
FMNH	176357	Otomops	madagascariensis	yes	Lamb et al 2008	Madagascar				Province d'Antsiranana, RS d'Ankarana, 3.5 km SE Andrafiabe (village)		-12.9417	49.055
FMNH	177398	Otomops	madagascariensis	yes	this paper	Madagascar				Province d'Antsiranana, RS d'Ankarana, 10 km NW Mahamasina, Grotte Antsiroandoha	y	-12.8914	49.0983
FMNH	178849	Otomops	madagascariensis	yes	J. Fahr (from Lamb et al. 2008)	Madagascar				Grotte de Bazaribe (3.6 km SE Menagisy, Réserve Spéciale d'Analamerana, Prov. d'Antsiranana, 90 m)	y	-12.7117	49.4733
FMNH	182529	Otomops	sp.	no	this paper	Tanzania				Tanga, Lutindi Forest Reserve, Kizara logging site	y	-5.09	38.42
FMNH-NMK	187133	Otomops	harrisoni	yes	this paper	Kenya				Makueni Co, Chyulu Hills National Park, Guano cave 3		-2.33952	37.7091
FMNH-NMK	187134	Otomops	harrisoni	yes	this paper	Kenya				Makueni Co, Chyulu Hills National Park, Guano cave 3		-2.33952	37.7091
FMNH-NMK	187139	Otomops	harrisoni	yes	this paper	Kenya				Makueni Co, Chyulu Hills National Park, Guano cave 3		-2.33952	37.7091
FMNH-NMK	187140	Otomops	harrisoni	yes	this paper	Kenya				Makueni Co, Chyulu Hills National Park, Guano cave 3		-2.33952	37.7091
FMNH-NMK	216756	Otomops	harrisoni	yes	this paper	Kenya				Kajiado Co, Mount Suswa, Cave 14C	y	-1.13284	36.4019
FMNH-NMK	216757	Otomops	harrisoni	yes	this paper	Kenya				Kajiado Co, Mount Suswa, Cave 14C		-1.13284	36.4019
FMNH-NMK	216759	Otomops	harrisoni	yes	this paper	Kenya				Kajiado Co, Mount Suswa, Cave 14C		-1.13284	36.4019
FMNH-NMK	216761	Otomops	harrisoni	yes	this paper	Kenya				Kajiado Co, Mount Suswa, Cave 14C		-1.13284	36.4019
FMNH-NMK	216762	Otomops	harrisoni	yes	this paper	Kenya				Kajiado Co, Mount Suswa, Cave 14C		-1.13284	36.4019
FMNH-NMK	221002	Otomops	harrisoni	yes	this paper	Kenya				Makueni Co, Chyulu Hills National Park, Guano cave 3	y	-2.33952	37.7091
FMNH-NMK	221004	Otomops	harrisoni	yes	this paper	Kenya				Makueni Co, Chyulu Hills National Park, Guano cave 3		-2.33952	37.7091
FMNH-NMK	221005	Otomops	harrisoni	yes	this paper	Kenya				Makueni Co, Chyulu Hills National Park, Guano cave 3		-2.33952	37.7091
FMNH-NMK	221006	Otomops	harrisoni	yes	this paper	Kenya				Makueni Co, Chyulu Hills National Park, Guano cave 3		-2.33952	37.7091
FMNH-NMK	225587	Otomops	harrisoni	yes	this paper	Kenya				Kajiado Co, Mount Suswa Conservancy, Cave #18A	y	-1.1318	36.4048
FMNH-NMK	225588	Otomops	harrisoni	yes	this paper	Kenya				Kajiado Co, Mount Suswa Conservancy, Cave #18A		-1.1318	36.4048
FMNH-NMK	225589	Otomops	harrisoni	yes	this paper	Kenya				Kajiado Co, Mount Suswa Conservancy, Cave #18A		-1.1318	36.4048
FMNH-NMK	225590	Otomops	harrisoni	yes	this paper	Kenya				Kajiado Co, Mount Suswa Conservancy, Cave #18A		-1.1318	36.4048
FMNH-NMK	225591	Otomops	harrisoni	yes	this paper	Kenya				Kajiado Co, Mount Suswa Conservancy, Cave #18A		-1.1318	36.4048
FMNH-NMK		Otomops	martiensseni	yes	this paper	Rwanda				Musanze, Musanze Tourist cave	y	-1.504	29.6132
HZM	1.2145	Otomops	martiensseni	no	Ralph et al. 2015	South Africa				Wentworth	y	-29.9222	30.9974
HZM	3.33440	Otomops	wroughtoni	yes	Lamb et al 2008	Cambodia				Preah Vihear Province, Chhep District	y	13.893	105.267
HZM	4.3078	Otomops	martiensseni	no	Ralph et al. 2015	South Africa				KwaZulu-Natal, Voortukker Strand, near Margate, Durban	y	-30.85	30.367
HZM	57.3621	Otomops	harrisoni	yes	Ralph et al. 2015	Ethiopia				Bale District, S of Omar Cave		6.9	40.859
HZM	60.3622	Otomops	harrisoni	yes	Ralph et al. 2015	Ethiopia				Bale District, S of Omar Cave	y	6.9	40.859
HZM	60.3622	Otomops	harrisoni	yes	Ralph et al 2008	Ethiopia				Bale District, S of Omar Cave		6.9	40.859
KZN	2	Otomops	martiensseni	yes	Ralph et al. 2015	South Africa				KwaZulu-Natal, Winkelspruit, Eden Sands		-30.099	30.859
KZN	3	Otomops	martiensseni	yes	Ralph et al. 2015	South Africa				KwaZulu-Natal, Winkelspruit, Eden Sands		-30.099	30.859
KZN	04	Otomops	martiensseni	yes	Ralph et al. 2015	South Africa				KwaZulu-Natal, Winkelspruit, Eden Sands	y	-30.099	30.859
LACM	35538	Otomops	sp.	no	GBIF	Uganda				Southern, Kigezi, Impenetrable Forest; Ruhizha	y	-1.033	29.783
MHNG	1874.04	Otomops	harrisoni	yes	GBIF	Kenya				Makueni Co, Kiboko, Kimakia cave	y	-2.21034	37.723
MHNG	1881.07	Otomops	martiensseni	no	GBIF	Guinea				between Koundara and Gaoual	y	12.014	-13.228
MHNG		Otomops	harrisoni	yes	GBIF	Kenya				Makueni Co, Kiboko, Hunters Lodge, grotte	y	-2.21034	37.723
MHNG	1896.02	Otomops	sp.	no	J. Fahr (from Lamb et al. 2008)	Burundi				Kayanza Prov, Rwegura (15 kmW Kayanza)	y	-2.91745	29.5146
MNHB	97523	Otomops	martiensseni	no	martiensseni holotype	Tanzania				W of Tanga, SE Usambara Mtns, Magrotto Plantation	y	-4.94227	38.3518
MNHN	ZM-MO-1953-1	Otomops	madagascariensis	yes	madagascariensis holotype	Madagascar				Namoroka [grotte Saboureau] (Réserve naturelle [intégrale n° 8], S of Soalala, Prov. de Toliara)	y	-16.383	45.467
RMCA	35264	Otomops	sp.	no	Ralph et al. 2015	Kenya				Machakos Co, Machakos District	y	-1.517	37.267
MVZ	220907	Otomops	martiensseni	no	GBIF	Malawi				Central Region, Ntchisi District, Ntchisi Forest Reserve	y	-13.3814	34.003
N/A		Otomops	harrisoni	no	J. Fahr (from Lamb et al. 2008)	Kenya				Makueni Co, Kibwezi (near)	y	-2.867	37.967
N/A		Otomops	martiensseni	yes	Lamb et al. 2008	South Africa				473 Silverglen Dve, Chatsworth,	y	-29.928	30.9
N/A		Otomops	martiensseni	yes	Lamb et al. 2008	South Africa				Ann Arbour Rd, Scottburgh, 25 km S of Durban	y	-30.3	30.745
N/A		Otomops	martiensseni	yes	Lamb et al. 2008	South Africa				Ballito, 20 km N of Durban	y	-29.533	31.211
N/A		Otomops	martiensseni	no	J. Fahr (from Lamb et al. 2008)	Angola				Novo Redondo [= Sumbe]	y	-11.183	13.867
N/A		Otomops	martiensseni	no	iNaturalist - J Fahr	Côte d'Ivoire				Bounkani	y	8.6687	-3.77651
N/A		Otomops	martiensseni	yes	Ralph et al. 2015	South Africa				KwaZulu-Natal, Silverglen, 473 Silverglen Drive	y	-29.928	30.903
N/A		Otomops	martiensseni	yes	Ralph et al. 2015	South Africa				KwaZulu-Natal, Silverglen, 473 Silverglen Drive		-29.928	30.903
N/A		Otomops	martiensseni	no	Adams et al. 2015	South Africa				Leokwe Camp area, Mapungubwe National Park,	y	-22.2174	29.3642
N/A		Otomops	martiensseni	no	J. Fahr (from Lamb et al. 2008)	South Africa				Mt. Edgecombe (Durban Metropolitan Area)	y	-29.7	31.033
N/A		Otomops	martiensseni	no	Adams et al. 2015	South Africa				Shingwedzi area, Kruger National Park	y	-23.1089	31.4362
N/A		Otomops	martiensseni	no	Adams et al. 2015	South Africa				Skukuza area, Kruger National Park	y	-24.9967	31.5932
N/A		Otomops	martiensseni	no	J. Fahr (from Lamb et al. 2008)	Tanzania				Langenburg (NE-shore Lake Nyasa)	y	-9.56	34.133
N/A		Otomops	martiensseni	no	J. Fahr (from Lamb et al. 2008)	Tanzania				Nyangao	y	-10.333	39.283
N/A		Otomops	martiensseni	no	Ralph et al. 2015	Zambia				Mafinga Mountains	y	-10.25	33.5
N/A		Otomops	martiensseni	no	J. Fahr (from Lamb et al. 2008)	Zimbabwe				Eastern end of Lake Kariba	y	-16.517	28.8
N/A		Otomops	sp.	no	J. Fahr (from Lamb et al. 2008)	Kenya				Kwale Co, Shimba Hills	y	-4.217	39.417
N/A		Otomops	sp.	no	J. Fahr (from Lamb et al. 2008)	Kenya				Nairobi Co, Nairobi	y	-1.283	36.817
N/A		Otomops	sp.	no	J. Fahr (from Lamb et al. 2008)	Kenya				Taita-Taveta Co, Bungule (Taita-Kasegau Wildlife Corridor)	y	-3.85	38.667
N/A		Otomops	sp.	no	J. Fahr (from Lamb et al. 2008)	Kenya				West Pokot Co, Sigor (1 mi SE, Wei-Wei River)	y	1.467	35.483
N/A		Otomops	sp.	no	H Schouteden 1944	Rwanda				Kigali	y	-1.96115	30.1079
N/A		Otomops	sp.	no	J. Fahr (from Lamb et al. 2008)	Rwanda				Nyabitsinde (Cave 2) [= Nyabitsinda]	y	-1.417	29.55
N/A		Otomops	sp.	no	J. Fahr (from Lamb et al. 2008)	Tanzania				Amani (near, E-Usamabara Mts.)	y	-5.1	38.633
N/A		Otomops	sp.	no	J. Fahr (from Lamb et al. 2008)	Tanzania				Gombe Stream-NP	y	-4.7	29.617
N/A	na	Otomops	martiensseni	no	Adams et al. 2015	Botswana				Molema Bush Camp, Northern Tuli Game Reserve	y	-22.2972	28.9759
NMK	15460	Otomops	harrisoni	yes	Lamb et al 2008	Kenya				Makueni Co, Chyulu Hills	y	-2.583	37.833
NMK	15462	Otomops	harrisoni	yes	Lamb et al 2008	Kenya				Makueni Co, Chyulu Hills		-2.583	37.833
NMK	15464	Otomops	harrisoni	yes	Lamb et al 2008	Kenya				Makueni Co, Chyulu Hills		-2.583	37.833
NMK	184401	Otomops	harrisoni	yes	this paper	Kenya				Marsabit Co, Marsabit National Park and Reserve, 1.3 km SE campground and headquarters	y	2.30902	38.0001
NMK		Otomops	sp.	no	J. Fahr (from Lamb et al. 2008)	Kenya				Kwale Co, Kwale	y	-4.183	39.45
NMP	91202	Otomops	harrisoni	yes	Ralph et al. 2015	Ethiopia				Bale District, S of Omar Cave		6.9	40.859
NMP	91203	Otomops	harrisoni	yes	Ralph et al 2008	Ethiopia				Bale District, S of Omar Cave		6.9	40.859
NMP	91812	Otomops	harrisoni	yes	Ralph et al 2015	Yemen				Al-Gharbi Mountains, 3 km NW of Al-Mahweet	y	15.4929	43.508
NZM	3228	Otomops	martiensseni	no	Ralph et al. 2015	Malawi				Mangoche Mountain	y	-14.467	35.483
NZM	3395	Otomops	martiensseni	no	Ralph et al. 2015	Democratic Republic of Congo				Lufuko Stream, Marungu	y	-7.7	30
PWW	3272	Otomops	harrisoni	yes	this paper	Rwanda				Musanze, Musanze Tourist cave	y	-1.504	29.6132
PWW	3271	Otomops	martiensseni	yes	this paper	Rwanda				Musanze, Musanze Tourist cave
PWW	3273	Otomops	harrisoni	yes	this paper	Rwanda				Musanze, Musanze Tourist cave	y	-1.504	29.6132
RBINS	10704	Otomops	martiensseni	no	Frechkop 1954	Democratic Republic of Congo				Parc National de l'Upemba, Katanga	y	-8.87689	26.5638
RBINS	13827	Otomops	martiensseni	no	Verchuren 1957	Democratic Republic of Congo				Parc National de la Garamba	y	3.933	29.367
RBINS		Otomops	sp.	no	J. Fahr (from Lamb et al. 2008)	Rwanda				Nyakichozi (Akagera-NP)	y	-1.383	30.617
ROM	46695	Otomops	martiensseni	no	Ralph et al. 2015	Uganda				Budongo Forest, Bunyoro	y	1.75	31.5833
ROM	63808	Otomops	harrisoni	no	Ralph et al. 2015	Kenya				Makueni Co, 19 Km W Makindu	y	-2.3	37.677
ROM	65873	Otomops	harrisoni	no	Ralph et al. 2015	Kenya				Makueni Co, Makindu River	y	-2.15686	37.9068
ROM	65875	Otomops	harrisoni	no	Ralph et al. 2015	Kenya				Makueni Co, Ithundu Caves, Kiboko	y	-2.199	37.717
ROM	68360	Otomops	sp.	no	Ralph et al. 2015	Kenya				Baringo Co, Kampi Ya Moto	y	0.183	35.867
ROM	72059	Otomops	harrisoni	no	GBIF	Ethiopia				Jarra	y	7.36769	40.5048
ROM	81198	Otomops	harrisoni	yes	Ralph et al. 2015	Kenya				Makueni Co, Ithundu Caves, Makindu	y	-2.333	37.699
ROM	83979	Otomops	martiensseni	yes	Ralph et al. 2015	Zimbabwe				Sengwa Wild Life Research Area	y	-18.1667	28.2167
SMF	79542	Otomops	martiensseni	yes	Ralph et al. 2015	Tanzania				Tanga, Tongwe F. R.	y	-5.306	38.728
SMF	79542	Otomops	martiensseni	yes	Ralph et al. 2015	Tanzania				Tanga: Tongwe F. R.	y
SMF	87650	Otomops	harrisoni	yes	Lamb et al. 2008	Yemen				Hud Sawa Cave, Ar-Rayadi Al-Gharbi Mountains, 3 km NW of Al-Mahweet	y	15.483	43.533
SMF	92049	Otomops	martiensseni	yes	Lamb et al 2008	Côte d'Ivoire				Comoé National Park	y	8.71528	-3.79667
TM	33867	Otomops	martiensseni	no	Ralph et al. 2015	South Africa				KwaZulu-Natal, Bluff	y	-29.9253	31.0102
transect 4		Otomops	martiensseni	no	J. Fahr (from Lamb et al. 2008)	Côte d'Ivoire				P.N. de la Comoé (Old Camp GF)	y	8.74176	-3.82417
transect 5		Otomops	martiensseni	no	J. Fahr (from Lamb et al. 2008)	Côte d'Ivoire				P.N. de la Comoé (Kongo-savanna)	y	8.76813	-3.76722
transect 7		Otomops	martiensseni	no	J. Fahr (from Lamb et al. 2008)	Côte d'Ivoire				P.N. de la Comoé (BO)	y	8.763	-3.813
UMMZ	175809	Otomops	harrisoni	no	Kock & Zinner 2004	Eritrea				disused railway tunnel, 8 km east of Asmara	y	15.35	39.0167
USNM	420099	Otomops	martiensseni	no	GBIF	Ghana				Upper West, Pirisi	y	10.12	-2.45
USNM	437339	Otomops	sp.	no	GBIF	Kenya				Nakuru Co, Naivasha, 10 km W, W shore of lake	y	-0.67	36.3
USNM	437341	Otomops	harrisoni	no	GBIF	Kenya				Makueni Co, Kiboko, 12 mi S	y	-2.28	37.67
