# Supplementary material for: On the taxonomic status and distribution of African species of Otomops (Chiroptera: Molossidae)
Source: PeerJ. 2018 May 24;6:e4864. doi: 10.7717/peerj.4864 (PMC5971098; doi:10.7717/peerj.4864)
Supplement: Supplemental Information 3 [file peerj-06-4864-s003.nex]

#NEXUS
begin taxa;
	dimensions ntax=54;
	taxlabels
	Otomops_harrisoni_Chyulu_NMK15460
	Otomops_harrisoni_Chyulu_NMK15462
	Otomops_harrisoni_Chyulu_NMK15463
	Otomops_harrisoni_Ethiopia_HZM5736214
	Otomops_harrisoni_Ethiopia_NMP91202
	Otomops_harrisoni_Ethiopia_NMP91203
	Otomops_harrisoni_holotype_Ethiopia_HZM6036217
	Otomops_harrisoni_Kajiado_FMNH216756
	Otomops_harrisoni_Kajiado_FMNH216757
	Otomops_harrisoni_Kajiado_FMNH216759
	Otomops_harrisoni_Kajiado_FMNH216761
	Otomops_harrisoni_Kajiado_FMNH216762
	Otomops_harrisoni_Kajiado_FMNH225587
	Otomops_harrisoni_Kajiado_FMNH225588
	Otomops_harrisoni_Kajiado_FMNH225589
	Otomops_harrisoni_Kajiado_FMNH225590
	Otomops_harrisoni_Kajiado_FMNH225591
	Otomops_harrisoni_Makueni_FMNH221002
	Otomops_harrisoni_Makueni_FMNH221004
	Otomops_harrisoni_Makueni_FMNH221005
	Otomops_harrisoni_Makueni_FMNH221006
	Otomops_harrisoni_Makueni_NMK187133
	Otomops_harrisoni_Makueni_NMK187134
	Otomops_harrisoni_Makueni_NMK187139
	Otomops_harrisoni_Makueni_NMK187140
	Otomops_harrisoni_Rwanda_PWW3272
	Otomops_harrisoni_Rwanda_PWW3273
	Otomops_harrisoni_Yemen_NMP91812
	Otomops_madagascariensis_Madagascar_FMNH166073
	Otomops_madagascariensis_Madagascar_FMNH169667
	Otomops_madagascariensis_Madagascar_FMNH172938
	Otomops_madagascariensis_Madagascar_FMNH176354
	Otomops_madagascariensis_Madagascar_FMNH176357
	Otomops_madagascariensis_Madagascar_FMNH177398
	Otomops_martiensseni_Burundi_FMNH137633
	Otomops_martiensseni_Ivory_Coast_SMF92049
	Otomops_martiensseni_Marsabit_NMK184401
	Otomops_martiensseni_Rwanda_PWW3271
	Otomops_martiensseni_S_Africa_DBN01
	Otomops_martiensseni_S_Africa_DBN02
	Otomops_martiensseni_S_Africa_DBN09
	Otomops_martiensseni_S_Africa_DBN20
	Otomops_martiensseni_S_Africa_DM7909
	Otomops_martiensseni_S_Africa_DM7914
	Otomops_martiensseni_S_Africa_DM8031
	Otomops_martiensseni_S_Africa_DM8421
	Otomops_martiensseni_S_Africa_DM11526
	Otomops_martiensseni_S_Africa_DP2
	Otomops_martiensseni_S_Africa_KZN02
	Otomops_martiensseni_S_Africa_KZN03
	Otomops_martiensseni_S_Africa_na
	Otomops_martiensseni_Tanzania_SMF79542
	Otomops_martiensseni_Zimbabwe_ROM83979
	Otomops_wroughtoni_Cambodia_HZM333440
;
end;
begin characters;
	dimensions nchar=1140;
	format datatype=dna missing=? gap=-;
	matrix
	Otomops_harrisoni_Chyulu_NMK15460	------------------------------------------------------------CTACCAGCCCCATCAAACATCTCCTCTTGATGAAATTTCGGCTCTCTATTAGGAGTCTGCCTAGCCGTACAAATCCTAACAGGATTATTCCTAGCAATACACTACACATCCGATACAGCCACCGCATTCAACTCAGTCACTCACATCTGCCGAGACGTAAACTACGGATGACTACTACGCTACCTACACGCCAACGGAGCATCCATATTCTTTATCTGCCTTTACCTCCATATCGGACGAGGACTCTATTACGGATCATACACATACACAGAAACATGAAATGTAGGAATTATCCTTTTATTCGCTGTAATAGCCACCGCTTTCATAGGCTATGTGCTA…
	Otomops_harrisoni_Chyulu_NMK15462	------------------------------------------------------------CTACCAGCCCCATCAAACATCTCCTCTTGATGAAATTTCGGCTCTCTATTAGGAGTCTGCCTAGCCGTACAAATCCTAACAGGATTATTCCTAGCAATACACTACACATCCGATACAGCCACCGCATTCAACTCAGTCACTCACATCTGCCGAGACGTAAACTACGGATGACTACTACGCTACCTACACGCCAACGGAGCATCCATATTCTTTATCTGCCTTTACCTCCATATCGGACGAGGACTCTATTACGGATCATACACATACACAGAAACATGAAATGTAGGAATTATCCTTTTATTCGCTGTAATAGCCACCGCTTTCATAGGCTATGTGCTA…
	Otomops_harrisoni_Chyulu_NMK15463	------------------------------------------------------------CTACCAGCCCCATCAAACATCTCCTCTTGATGAAATTTCGGCTCTCTATTAGGAGTCTGCCTAGCCGTACAAATCCTAACAGGATTATTCCTAGCAATACACTACACATCCGATACAGCCACCGCATTCAACTCAGTCACTCACATCTGCCGAGACGTAAACTACGGATGACTACTACGCTACCTACACGCCAACGGAGCATCCATATTCTTTATCTGCCTTTACCTCCATATCGGACGAGGACTCTATTACGGATCATACACATACACAGAAACATGAAATGTAGGAATTATCCTTTTATTCGCTGTAATAGCCACCGCTTTCATAGGCTATGTGCTA…
	Otomops_harrisoni_Ethiopia_HZM5736214	------------------------------------------------------------CTACCAGCCCCATCAAACATCTCCTCTTGATGAAATTTCGGCTCTCTATTAGGAGTCTGCCTAGCCGTACAAATCCTAACAGGATTATTCCTAGCAATACACTACACATCCGATACAGCCACCGCATTCAACTCAGTCACTCACATCTGCCGAGACGTAAACTACGGATGACTACTACGCTACCTACACGCCAACGGAGCATCCATATTCTTTATCTGCCTTTACCTCCATATCGGACGAGGACTCTATTACGGATCATACACATACACAGAAACATGAAATGTAGGAATTATCCTTTTATTCGCTGTAATAGCCACCGCTTTCATAGGCTATGTGCTA…
	Otomops_harrisoni_Ethiopia_NMP91202	------------------------------------------------------------CTACCAGCCCCATCAAACATCTCCTCTTGATGAAATTTCGGCTCTCTATTAGGAGTCTGCCTAGCCGTACAAATCCTAACAGGATTATTCCTAGCAATACACTACACATCCGATACAGCCACCGCATTCAACTCAGTCACTCACATCTGCCGAGACGTAAACTACGGATGACTACTACGCTACCTACACGCCAACGGAGCATCCATATTCTTTATCTGCCTTTACCTCCATATCGGACGAGGACTCTATTACGGATCATACACATACACAGAAACATGAAATGTAGGAATTATCCTTTTATTCGCTGTAATAGCCACCGCTTTCATAGGCTATGTGCTA…
	Otomops_harrisoni_Ethiopia_NMP91203	------------------------------------------------------------CTACCAGCCCCATCAAACATCTCCTCTTGATGAAATTTCGGCTCTCTATTAGGAGTCTGCCTAGCCGTACAAATCCTAACAGGATTATTCCTAGCAATACACTACACATCCGATACAGCCACCGCATTCAACTCAGTCACTCACATCTGCCGAGACGTAAACTACGGATGACTACTACGCTACCTACACGCCAACGGAGCATCCATATTCTTTATCTGCC-TTACCTCCATATCGGACGAGGACTCTATTACGGATCATACACATACACAGAAACATGAAATGTAGGAATTATCCTTTTATTCGCTGTAATAGCCACCGCTTTCATAGGCTATGTGCTA…
	Otomops_harrisoni_holotype_Ethiopia_HZM6036217	------------------------------------------------------------CTACCAGCCCCATCAAACATCTCCTCTTGATGAAATTTCGGCTCTCTATTAGGAGTCTGCCTAGCCGTACAAATCCTAACAGGATTATTCCTAGCAATACACTACACATCCGATACAGCCACCGCATTCAACTCAGTCACTCACATCTGCCGAGACGTAAACTACGGATGACTACTACGCTACCTACACGCCAACGGAGCATCCATATTCTTTATCTGCCTTTACCTCCATATCGGACGAGGACTCTATTACGGATCATACACATACACAGAAACATGAAATGTAGGAATTATCCTTTTATTCGCTGTAATAGCCACCGCTTTCATAGGCTATGTGCTA…
	Otomops_harrisoni_Kajiado_FMNH216756	---------------AAATCGCATCCCCTAATAAAAATCGTCAACGACGCATTAATCGACCTACCAGCCCCATCAAACATCTCCTCTTGATGAAATTTCGGCTCTCTATTAGGAGTCTGCCTAGCCGTACAAATCCTAACAGGATTATTCCTAGCAATACACTACACATCCGATACAGCCACCGCATTCAACTCAGTCACTCACATCTGCCGAGACGTAAACTACGGATGACTACTACGCTACCTACACGCCAACGGAGCATCCATATTCTTTATCTGCCTTTACCTCCACATCGGACGAGGACTCTATTACGGATCATACACATACACAGAAACATGAAATGTAGGAATTATCCTTTTATTCGCTGTAATAGCCACCGCTTTCATAGGCTATGTGCTA…
	Otomops_harrisoni_Kajiado_FMNH216757	-------------------CGCATCCCCTAATAAAAATCGTCAACGACGCATTAATCGACCTACCAGCCCCATCAAACATCTCCTCTTGATGAAATTTCGGCTCTCTATTAGGAGTCTGCCTAGCCGTACAAATCCTAACAGGATTATTCCTAGCAATACACTACACATCCGATACAGCCACCGCATTCAACTCAGTCACTCACATCTGCCGAGACGTAAACTACGGATGACTACTACGCTACCTACACGCCAACGGAGCATCCATATTCTTTATCTGCCTTTACCTCCATATCGGACGAGGACTCTATTACGGATCATACACATACACAGAAACATGAAATGTAGGAATTATCCTTTTATTCGCTGTAATAGCCACCGCTTTCATAGGCTATGTGCTA…
	Otomops_harrisoni_Kajiado_FMNH216759	-----------------------TCCCCTAATAAAAATCGTCAACGACGCATTAATCGACCTACCAGCCCCATCAAACATCTCCTCTTGATGAAATTTCGGCTCTCTATTAGGAGTCTGCCTAGCCGTACAAATCCTAACAGGATTATTCCTAGCAATACACTACACATCCGATACAGCCACCGCATTCAACTCAGTCACTCACATCTGCCGAGACGTAAACTACGGATGACTACTACGCTACCTACACGCCAACGGAGCATCCATATTCTTTATCTGCCTTTACCTCCATATCGGACGAGGACTCTATTACGGATCATACACATACACAGAAACATGAAATGTAGGAATTATCCTTTTATTCGCTGTAATAGCCACCGCTTTCATAGGCTATGTGCTA…
	Otomops_harrisoni_Kajiado_FMNH216761	---------------------CATCCCCTAATAAAAATCGTCAACGACGCATTAATCGACCTACCAGCCCCATCAAACATCTCCTCTTGATGAAATTTCGGCTCTCTATTAGGAGTCTGCCTAGCCGTACAAATCCTAACAGGATTATTCCTAGCAATACACTACACATCCGATACAGCCACCGCATTCAACTCAGTCACTCACATCTGCCGAGACGTAAACTACGGATGACTACTACGCTACCTACACGCCAACGGAGCATCCATATTCTTTATCTGCCTTTACCTCCATATCGGACGAGGACTCTATTACGGATCATACACATACACAGAAACATGAAATGTAGGAATTATCCTTTTATTCGCTGTAATAGCCACCGCTTTCATAGGCTATGTGCTA…
	Otomops_harrisoni_Kajiado_FMNH216762	-----------------------TCCCCTAATAAAAATCGTCAACGACGCATTAATCGACCTACCAGCCCCATCAAACATCTCCTCTTGATGAAATTTCGGCTCTCTATTAGGAGTCTGCCTAGCCGTACAAATCCTAACAGGATTATTCCTAGCAATACACTACACATCCGATACAGCCACCGCATTCAACTCAGTCACTCACATCTGCCGAGACGTAAACTACGGATGACTACTACGCTACCTACACGCCAACGGAGCATCCATATTCTTTATCTGCCTTTACCTCCATATCGGACGAGGACTCTATTACGGATCATACACATACACAGAAACATGAAATGTAGGAATTATCCTTTTATTCGCTGTAATAGCCACCGCTTTCATAGGCTATGTGCTA…
	Otomops_harrisoni_Kajiado_FMNH225587	-------------------CGCATCCCCTAATAAAAATCGTCAACGACGCATTAATCGACCTACCAGCCCCATCAAACATCTCCTCTTGATGAAATTTCGGCTCTCTATTAGGAGTCTGCCTAGCCGTACAAATCCTAACAGGATTATTCCTAGCAATACACTACACATCCGATACAGCCACCGCATTCAACTCAGTCACTCACATCTGCCGAGACGTAAACTACGGATGACTACTACGCTACCTACACGCCAACGGAGCATCCATATTCTTTATCTGCCTTTACCTCCATATCGGACGAGGACTCTATTACGGATCATACACATACACAGAAACATGAAATGTAGGAATTATCCTTTTATTCGCTGTAATAGCCACCGCTTTCATAGGCTATGTGCTA…
	Otomops_harrisoni_Kajiado_FMNH225588	-------------------CGCATCCCCTAATAAAAATCGTCAACGACGCATTAATCGACCTACCAGCCCCATCAAACATCTCCTCTTGATGAAATTTCGGCTCTCTATTAGGAGTCTGCCTAGCCGTACAAATCCTAACAGGATTATTCCTAGCAATACACTACACATCCGATACAGCCACCGCATTCAACTCAGTCACTCACATCTGCCGAGACGTAAACTACGGATGACTACTACGCTACCTACACGCCAACGGAGCATCCATATTCTTTATCTGCCTTTACCTCCATATCGGACGAGGACTCTATTACGGATCATACACATACACAGAAACATGAAATGTAGGAATTATCCTTTTATTCGCTGTAATAGCCACCGCTTTCATAGGCTATGTGCTA…
	Otomops_harrisoni_Kajiado_FMNH225589	-------------------CGCATCCCCTAATAAAAATCGTCAACGACGCATTAATCGACCTACCAGCCCCATCAAACATCTCCTCTTGATGAAATTTCGGCTCTCTATTAGGAGTCTGCCTAGCCGTACAAATCCTAACAGGATTATTCCTAGCAATACACTACACATCCGATACAGCCACCGCATTCAACTCAGTCACTCACATCTGCCGAGACGTAAACTACGGATGACTACTACGCTACCTACACGCCAACGGAGCATCCATATTCTTTATCTGCCTTTACCTCCATATCGGACGAGGACTCTATTACGGATCATACACATACACAGAAACATGAAATGTAGGAATTATCCTTTTATTCGCTGTAATAGCCACCGCTTTCATAGGCTATGTGCTA…
	Otomops_harrisoni_Kajiado_FMNH225590	-----------------------------------------------CGCATTAATCGACCTACCAGCCCCATCAAACATCTCCTCTTGATGAAATTTCGGCTCTCTATTAGGAGTCTGCCTAGCCGTACAAATCCTAACAGGACTATTCCTAGCAATACACTACACATCCGATACAGCCACCGCATTCAACTCAGTCACTCACATCTGCCGAGACGTAAACTACGGATGACTACTACGCTACCTACACGCCAACGGAGCATCCATATTCTTTATCTGCCTTTACCTCCATATCGGACGAGGACTCTATTACGGATCATACACATACACAGAAACATGAAATGTAGGAATTATCCTTTTATTCGCTGTAATAGCCACCGCTTTCATAGGCTATGTGCTA…
	Otomops_harrisoni_Kajiado_FMNH225591	----------------------ATCCCCTAATAAAAATCGTCAACGACGCATTAATCGACCTACCAGCCCCATCAAACATCTCCTCTTGATGAAATTTCGGCTCTCTATTAGGAGTCTGCCTAGCCGTACAAATCCTAACAGGATTATTCCTAGCAATACACTACACATCCGATACAGCCACCGCATTCAACTCAGTCACTCACATCTGCCGAGACGTAAACTACGGATGACTACTACGCTACCTACACGCCAACGGAGCATCCATATTCTTTATCTGCCTTTACCTCCATATCGGACGAGGACTCTATTACGGATCATACACATACACAGAAACATGAAATGTAGGAATTATCCTTTTATTCGCTGTAATAGCCACCGCTTTCATAGGCTATGTGCTA…
	Otomops_harrisoni_Makueni_FMNH221002	------------------------CCCCTAATAAAAATCGTCAACGACGCATTAATCGACCTACCAGCCCCATCAAACATCTCCTCTTGATGAAATTTCGGCTCTCTATTAGGAGTCTGCCTAGCCGTACAAATCCTAACAGGATTATTCCTAGCAATACACTACACATCCGATACAGCCACCGCATTCAACTCAGTCACTCACATCTGCCGAGACGTAAACTACGGATGACTACTACGCTACCTACACGCCAACGGAGCATCCATATTCTTTATCTGCCTTTACCTCCATATCGGACGAGGACTCTATTACGGATCATACACATACACAGAAACATGAAATGTAGGAATTATCCTTTTATTCGCTGTAATAGCCACCGCTTTCATAGGCTATGTGCTA…
	Otomops_harrisoni_Makueni_FMNH221004	--------------------------CCTAATAAAAATCGTCAACGACGCATTAATCGACCTACCAGCCCCATCAAACATCTCCTCTTGATGAAATTTCGGCTCTCTATTAGGAGTCTGCCTAGCCGTACAAATCCTAACAGGATTATTCCTAGCAATACACTACACATCCGATACAGCCACCGCATTCAACTCAGTCACTCACATCTGCCGAGACGTAAACTACGGATGACTACTACGCTACCTACACGCCAACGGAGCATCCATATTCTTTATCTGCCTTTACCTCCATATCGGACGAGGACTCTATTACGGATCCTACACATACACAGAAACATGAAATGTAGGAATTATCCTTTTATTCGCTGTAATAGCCACCGCTTTCATAGGCTATGTGCTA…
	Otomops_harrisoni_Makueni_FMNH221005	-----------------------TCCCCTAATAAAAATCGTCAACGACGCATTAATCGACCTACCAGCCCCATCAAACATCTCCTCTTGATGAAATTTCGGCTCTCTATTAGGAGTCTGCCTAGCCGTACAAATCCTAACAGGATTATTCCTAGCAATACACTACACATCCGATACAGCCACCGCATTCAACTCAGTCACTCACATCTGCCGAGACGTAAACTACGGATGACTACTACGCTACCTACACGCCAACGGAGCATCCATATTCTTTATCTGCCTTTACCTCCATATCGGACGAGGACTCTATTACGGATCATACACATACACAGAAACATGAAATGTAGGAATTATCCTTTTATTCGCTGTAATAGCCACCGCTTTCATAGGCTATGTGCTA…
	Otomops_harrisoni_Makueni_FMNH221006	--------------------------CCTAATAAAAATCGTCAACGACGCATTAATCGACCTACCAGCCCCATCAAACATCTCCTCTTGATGAAATTTCGGCTCTCTATTAGGAGTCTGCCTAGCCGTACAAATCCTAACAGGATTATTCCTAGCAATACACTACACATCCGATACAGCCACCGCATTCAACTCAGTCACTCACATCTGCCGAGACGTAAACTACGGATGACTACTACGCTACCTACACGCCAACGGAGCATCCATATTCTTTATCTGCCTTTACCTCCATATCGGACGAGGACTCTATTACGGATCATACACATACACAGAAACATGAAATGTAGGAATTATCCTTTTATTCGCTGTAATAGCCACCGCTTTCATAGGCTATGTGCTA…
	Otomops_harrisoni_Makueni_NMK187133	----------------------ATCCCCTAATAAAAATCGTCAACGACGCATTAATCGACCTACCAGCCCCATCAAACATCTCCTCTTGATGAAATTTCGGCTCTCTATTAGGAGTCTGCCTAGCCGTACAAATCCTAACAGGATTATTCCTAGCAATACACTACACATCCGATACAGCCACCGCATTCAACTCAGTCACTCACATCTGCCGAGACGTAAACTACGGATGACTACTACGCTACCTACACGCCAACGGAGCATCCATATTCTTTATCTGCCTTTACCTCCATATCGGACGAGGACTCTATTACGGATCATACACATACACAGAAACATGAAATGTAGGAATTATCCTTTTATTCGCTGTAATAGCCACCGCTTTCATAGGCTATGTGCTA…
	Otomops_harrisoni_Makueni_NMK187134	----------------------ATCCCCTAATAAAAATCGTCAACGACGCATTAATCGACCTACCAGCCCCATCAAACATCTCCTCTTGATGAAATTTCGGCTCTCTATTAGGAGTCTGCCTAGCCGTACAAATCCTAACAGGATTATTCCTAGCAATACACTACACATCCGATACAGCCACCGCATTCAACTCAGTCACTCACATCTGCCGAGACGTAAACTACGGATGACTACTACGCTACCTACACGCCAACGGAGCATCCATATTCTTTATCTGCCTTTACCTCCATATCGGACGAGGACTCTATTACGGATCATACACATACACAGAAACATGAAATGTAGGAATTATCCTTTTATTCGCTGTAATAGCCACCGCTTTCATAGGCTATGTGCTA…
	Otomops_harrisoni_Makueni_NMK187139	---------------------CATCCCCTAATAAAAATCGTCAACGACGCATTAATCGACCTACCAGCCCCATCAAACATCTCCTCTTGATGAAATTTCGGCTCTCTATTAGGAGTCTGCCTAGCCGTACAAATCCTAACAGGATTATTCCTAGCAATACACTACACATCCGATACAGCCACCGCATTCAACTCAGTCACTCACATCTGCCGAGACGTAAACTACGGATGACTACTACGCTACCTACACGCCAACGGAGCATCCATATTCTTTATCTGCCTTTACCTCCATATCGGACGAGGACTCTATTACGGATCATACACATACACAGAAACATGAAATGTAGGAATTATCCTTTTATTCGCTGTAATAGCCACCGCTTTCATAGGCTATGTGCTA…
	Otomops_harrisoni_Makueni_NMK187140	-----------------------TCCCCTAATAAAAATCGTCAACGACGCATTAATCGACCTACCAGCCCCATCAAACATCTCCTCTTGATGAAATTTCGGCTCTCTATTAGGAGTCTGCCTAGCCGTACAAATCCTAACAGGATTATTCCTAGCAATACACTACACATCCGATACAGCCACCGCATTCAACTCAGTCACTCACATCTGCCGAGACGTAAACTACGGATGACTACTACGCTACCTACACGCCAACGGAGCATCCATATTCTTTATCTGCCTTTACCTCCATATCGGACGAGGACTCTATTACGGATCATACACATACACAGAAACATGAAATGTAGGAATTATCCTTTTATTCGCTGTAATAGCCACCGCTTTCATAGGCTATGTGCTA…
	Otomops_harrisoni_Rwanda_PWW3272	---------------------CATCCCCTAATAAAAATCGTCAACGACGCATTAATCGACCTACCAACCCCATCAAACATCTCCTCTTGATGAAATTTCGGCTCTCTATTAGGAGTCTGCCTAGCCGTACAAATCCTAACAGGATTATTCCTAGCAATACACTACACATCCGATACAGCCACCGCATTCAACTCAGTCACTCACATCTGCCGAGACGTAAACTACGGATGACTACTACGCTACCTACACGCCAACGGAGCATCCATATTCTTTATCTGCCTTTACCTCCATATCGGACGAGGACTCTATTACGGATCATACACATACACAGAAACATGAAATGTAGGAATTATCCTTTTATTCGCTGTAATAGCCACCGCTTTCATAGGCTATGTGCTA…
	Otomops_harrisoni_Rwanda_PWW3273	-----------------------TCCCCTAATAAAAATCGTCAACGACGCATTAATCGACCTACCAGCCCCATCAAACATCTCCTCTTGATGAAATTTCGGCTCTCTATTAGGAGTCTGCCTAGCCGTACAAATCCTAACAGGATTATTCCTAGCAATACACTACACATCCGATACAGCCACCGCATTCAACTCAGTCACTCACATCTGCCGAGACGTAAACTACGGATGACTACTACGCTACCTACACGCCAACGGAGCATCCATATTCTTTATCTGCCTTTACCTCCATATCGGACGAGGACTCTATTACGGATCATACACATACACAGAAACATGAAATGTAGGAATTATCCTTTTATTCGCTGTAATAGCCACCGCTTTCATAGGCTATGTGCTA…
	Otomops_harrisoni_Yemen_NMP91812	------------------------------------------------------------CTACCAGCCCCATCAAACATCTCCTCTTGATGAAATTTCGGCTCTCTATTAGGAGTCTGCCTAGCCGTACAAATCCTAACAGGATTATTCCTAGCAATACACTACACATCCGATACAGCCACCGCATTCAACTCAGTCACTCACATCTGCCGAGACGTAAACTACGGATGACTACTACGCTACCTACACGCCAACGGAGCATCCATATTCTTTATCTGCCTTTACCTCCATATCGGACGAGGACTCTATTACGGATCATACACATACACAGAAACATGAAATGTAGGAATTATCCTTTTATTCGCTGTAATAGCCACCGCTTTCATAGGCTATGTGCTA…
	Otomops_madagascariensis_Madagascar_FMNH166073	------------------------------------------------------------CTACCAGCCCCATCAAACATCTCCTCTTGATGAAATTTCGGCTCTCTATTAGGAATTTGCCTAGCCGTACAAATCCTAACAGGGTTATTCCTAGCAATACACTACACATCCGATACAGCCACCGCATTCAATTCAGTCACTCACATCTGCCGAGACGTGAACTACGGATGACTACTACGCTACCTACACGCTAACGGAGCATCCATATTCTTTATCTGTCTATACCTCCACGTCGGACGAGGACTCTATTACGGATCATACACATACACAGAAACATGAAATGTAGGGATTATCCTTTTATTCGCTGTAATAGCCACCGCTTTCATAGGCTATGTACTA…
	Otomops_madagascariensis_Madagascar_FMNH169667	------------------------------------------------------------CTACCAGCCCCATCAAACATCTCCTCTTGATGAAATTTCGGCTCTCTATTAGGAATTTGCCTAGCCGTACAAATCCTAACAGGGTTATTCCTAGCAATACACTACACATCCGATACAGCCACCGCATTCAATTCAGTCACTCACATCTGCCGAGACGTGAACTACGGATGACTACTACGCTACCTACACGCTAACGGAGCATCCATATTCTTTATCTGTCTATACCTCCACGTCGGACGAGGACTCTATTACGGATCATACACATACACAGAAACATGAAATGTAGGGATTATCCTTTTATTCGCTGTAATAGCCACCGCTTTCATAGGCTATGTACTA…
	Otomops_madagascariensis_Madagascar_FMNH172938	------------------------------------------------------------CTACCAGCCCCATCAAACATCTCCTCTTGATGAAATTTCGGCTCTCTATTAGGAATCTGCCTAGCCGTACAAATCCTAACAGGGTTATTCCTAGCAATACACTACACATCCGATACAGCCACCGCATTCAACTCAGTCACTCACATCTGCCGAGACGTGAACTACGGATGACTACTACGCTACCTACACGCTAACGGAGCATCCATATTCTTTATCTGTCTATACCTCCACGTCGGACGAGGACTCTATTACGGATCATACACATACACAGAAACATGAAATGTAGGGATTATCCTTTTATTCGCTGTAATAGCCACCGCTTTCATAGGCTACGTACTA…
	Otomops_madagascariensis_Madagascar_FMNH176354	------------------------------------------------------------CTACCAGCCCCATCAAACATCTCCTCTTGATGAAATTTCGGCTCTCTATTAGGAATCTGCCTAGCCGTACAAATCCTAACAGGGTTATTCCTAGCAATACACTACACATCCGATACAGCCACCGCATTCAACTCAGTCACTCACATCTGCCGAGACGTGAACTACGGATGACTACTACGCTACCTACACGCTAACGGAGCATCCATATTCTTTATCTGTCTATACCTCCACGTCGGACGAGGACTCTATTACGGATCATACACATACACAGAAACATGAAATGTCGGGATTATCCTTTTATTCGCTGTAATAGCCACCGCTTTCATAGGCTACGTGCTA…
	Otomops_madagascariensis_Madagascar_FMNH176357	------------------------------------------------------------CTACCAGCCCCATCAAACATCTCCTCTTGATGAAATTTCGGCTCTCTATTAGGAATCTGCCTAGCCGTACAAATCCTAACAGGGTTATTCCTAGCAATACACTACACATCCGATACAGCCACCGCATTCAACTCAGTCACTCACATCTGCCGAGACGTGAACTACGGATGACTACTACGCTACCTACACGCTAACGGAGCATCCATATTCTTTATCTGTCTATACCTCCACGTCGGACGAGGACTCTATTACGGATCATACACATACACAGAAACATGAAATGTAGGGATTATCCTTTTATTCGCTGTAATAGCCACCGCTTTCATAGGCTACGTACTA…
	Otomops_madagascariensis_Madagascar_FMNH177398	------------------------------------------------------------CTACCAGCCCCATCAAACATCTCCTCTTGATGAAATTTCGGCTCTCTATTAGGAATCTGCCTAGCCGTACAAATCCTAACAGGGTTATTCCTAGCAATACACTACACATCCGATACAGCCACCGCATTCAACTCAGTCACTCACATCTGCCGAGACGTGAACTACGGATGACTACTACGCTACCTACACGCTAACGGAGCATCCATATTCTTTATCTGTCTATACCTCCACGTCGGACGAGGACTCTATTACGGATCATACACATACACAGAAACATGAAATGTAGGGATTATCCTTTTATTCGCTGTAATAGCCACCGCTTTCATAGGCTATGTACTA…
	Otomops_martiensseni_Burundi_FMNH137633	---------------------CACCCCCTAATCAAAATCGTCAACGACGCATTAATCGATCTACCAGCCCCATCAAACATCTCCTCTTGATGAAATTTCGGCTCTCTATTAGGAGTCTGCCTAGCCGTACAAATCCTAACAGGATTATTCCTAGCAATACACTACACATCCGATACAGCCACCGCATTCAACTCAGTCACTCACATCTGCCGAGACGTAAACTACGGATGACTACTACGCTACCTACACGCCAACGGAGCATCCATATTCTTTATCTGCCTTTACCTCCACGTCGGACGAGGCCTCTATTACGGATCATACACATACACAGAAACATGAAATGTAGGGATCATCCTCTTATTCGCTGTAATAGCCACCGCTTTCATAGGCTATGTCCTA…
	Otomops_martiensseni_Ivory_Coast_SMF92049	------------------------------------------------------------CTACCAGCCCCATCAAACATCTCCTCTTGATGAAATTTCGGCTCTCTATTAGGAGTCTGCCTAGCCGTACAAATCCTAACAGGATTATTCCTAGCAATACACTACACATCCGATACAGCCACCGCATTCAACTCAGTCACTCACATCTGCCGAGACGTAAACTACGGATGACTACTACGCTACCTACACGCCAACGGAGCATCCATATTCTTTATCTGCCTTTACCTCCACGTCGGACGAGGCCTCTATTACGGATCATACACATACACAGAAACATGAAATGTAGGAATCATCCTCTTATTCGCTGTAATAGCCACTGCTTTCATAGGCTATGTCCTA…
	Otomops_martiensseni_Marsabit_NMK184401	-----------------------CCCCCTAATCAAAATCGTCAACGACGCATTAATCGATCTACCAGCCCCATCAAACATCTCCTCTTGATGAAATTTCGGCTCTCTATTAGGAGTCTGCCTAGCCGTACAAATCCTAACAGGATTATTCCTAGCAATACACTACACATCCGATACAGCCACCGCATTCAACTCAGTCACTCACATCTGCCGAGACGTAAACTACGGATGACTACTACGCTACCTACACGCCAACGGAGCATCCATATTCTTTATCTGCCTTTACCTCCACGTCGGACGAGGCCTCTATTACGGATCATACACATACACAGAAACATGAAATGTAGGGATCATCCTCTTATTCGCTGTAATAGCCACCGCTTTCATAGGCTATGTCCTA…
	Otomops_martiensseni_Rwanda_PWW3271	-------------------CACACCCCCTAATCAAAATCGTCAACGACGCATTAATCGATCTACCAGCCCCATCAAACATCTCCTCTTGATGAAATTTCGGCTCTCTATTAGGAGTCTGCCTAGCCGTACAAATCCTAACAGGATTATTCCTAGCAATACACTACACATCCGATACAGCCACCGCATTCAACTCAGTCACTCACATCTGCCGAGACGTAAACTACGGATGACTACTACGCTACCTACACGCCAACGGAGCATCCATATTCTTTATCTGCCTTTACCTCCACGTCGGACGAGGCCTCTATTACGGATCATACACATACACAGAAACATGAAATGTAGGGATCATCCTCTTATTCGCTGTAATAGCCACCGCTTTCATAGGCTATGTCCTA…
	Otomops_martiensseni_S_Africa_DBN01	------------------------------------------------------------CTACCAGCCCCATCAAACATCTCCTCTTGATGAAATTTCGGCTCTCTATTAGGAGTCTGCCTAGCCGTACAAATCCTAACAGGATTATTCCTAGCAATACACTACACATCCGATACAGCCACCGCATTCAACTCAGTCACTCACATCTGCCGAGACGTAAACTACGGATGACTACTACGCTACCTACACGCCAACGGAGCATCCATATTCTTTATCTGCCTTTACCTCCACGTCGGACGAGGCCTCTATTACGGATCATACACATACACAGAAACATGAAATGTAGGGATCATCCTCTTATTCGCTGTAATAGCCACCGCTTTCATAGGCTATGTCCTA…
	Otomops_martiensseni_S_Africa_DBN02	------------------------------------------------------------CTACCAGCCCCATCAAACATCTCCTCTTGATGAAATTTCGGCTCTCTATTAGGAGTCTGCCTAGCCGTACAAATCCTAACAGGATTATTCCTAGCAATACACTACACATCCGATACAGCCACCGCATTCAACTCAGTCACTCACATCTGCCGAGACGTAAACTACGGATGACTACTACGCTACCTACACGCCAACGGAGCATCCATATTCTTTATCTGCCTTTACCTCCACGTCGGACGAGGCCTCTATTACGGATCATACACATACACAGAAACATGAAATGTAGGAATCATCCTCTTATTCGCTGTAATAGCCACCGCTTTCATAGGCTATGTCCTA…
	Otomops_martiensseni_S_Africa_DBN09	------------------------------------------------------------CTACCAGCCCCATCAAACATCTCCTCTTGATGAAATTTCGGCTCTCTATTAGGAGTCTGCCTAGCCGTACAAATCCTAACAGGATTATTCCTAGCAATACACTACACATCCGATACAGCCACCGCATTCAACTCAGTCACTCACATCTGCCGAGACGTAAACTACGGATGACTACTACGCTACCTACACGCCAACGGAGCATCCATATTCTTTATCTGCCTTTACCTCCACGTCGGACGAGGCCTCTATTACGGATCATACACATACACAGAAACATGAAATGTAGGAATCATCCTCTTATTCGCTGTAATAGCCACCGCTTTCATAGGCTATGTCCTA…
	Otomops_martiensseni_S_Africa_DBN20	------------------------------------------------------------CTACCAGCCCCATCAAACATCTCCTCTTGATGAAATTTCGGCTCTCTATTAGGAGTCTGCCTAGCCGTACAAATCCTAACAGGATTATTCCTAGCAATACACTACACATCCGATACAGCCACCGCATTCAACTCAGTCACTCACATCTGCCGAGACGTAAACTACGGATGACTACTACGCTACCTACACGCCAACGGAGCATCCATATTCTTTATCTGCCTTTACCTCCACGTCGGACGAGGCCTCTATTACGGATCATACACATACACAGAAACATGAAATGTAGGGATCATCCTCTTATTCGCTGTAATAGCCACCGCTTTCATAGGCTATGTCCTA…
	Otomops_martiensseni_S_Africa_DM7909	------------------------------------------------------------CTACCAGCCCCATCAAACATCTCCTCTTGATGAAATTTCGGCTCTCTATTAGGAGTCTGCCTAGCCGTACAAATCCTAACAGGATTATTCCTAGCAATACACTACACATCCGATACAGCCACCGCATTCAACTCAGTCACTCACATCTGCCGAGACGTAAACTACGGATGACTACTACGCTACCTACACGCCAACGGAGCATCCATATTCTTTATCTGCCTTTACCTCCACGTCGGACGAGGCCTCTATTACGGATCATACACATACACAGAAACATGAAATGTAGGGATCATCCTCTTATTCGCTGTAATAGCCACCGCTTTCATAGGCTATGTCCTA…
	Otomops_martiensseni_S_Africa_DM7914	------------------------------------------------------------CTACCAGCCCCATCAAACATCTCCTCTTGATGAAATTTCGGCTCTCTATTAGGAGTCTGCCTAGCCGTACAAATCCTAACAGGATTATTCCTAGCAATACACTACACATCCGATACAGCCACCGCATTCAACTCAGTCACTCACATCTGCCGAGACGTAAACTACGGATGACTACTACGCTACCTACACGCCAACGGAGCATCCATATTCTTTATCTGCCTTTACCTCCACGTCGGACGAGGCCTCTATTACGGATCATACACATACACAGAAACATGAAATGTATGAATCATCCTCTTATTCGCTGTAATAGCCACCGCTTTCATAGGCTATGTCCTA…
	Otomops_martiensseni_S_Africa_DM8031	------------------------------------------------------------CTACCAGCCCCATCAAACATCTCCTCTTGATGAAATTTCGGCTCTCTATTAGGAGTCTGCCTAGCCGTACAAATCCTAACAGGATTATTCCTAGCAATACACTACACATCCGATACAGCCACCGCATTCAACTCAGTCACTCACATCTGCCGAGACGTAAACTACGGATGACTACTACGCTACCTACACGCCAACGGAGCATCCATATTCTTTATCTGCCTTTACCTCCACGTCGGACGAGGCCTCTATTACGGATCATACACATACACAGAAACATGAAATGTAGGAATCATCCTCTTATTCGCTGTAATAGCCACCGCTTTCATAGGCTATGTCCTA…
	Otomops_martiensseni_S_Africa_DM8421	------------------------------------------------------------CTACCAGCCCCATCAAACATCTCCTCTTGATGAAATTTCGGCTCTCTATTAGGAGTCTGCCTAGCCGTACAAATCCTAACAGGATTATTCCTAGCAATACACTACACATCCGATACAGCCACCGCATTCAACTCAGTCACTCACATCTGCCGAGACGTAAACTACGGATGACTACTACGCTACCTACACGCCAACGGAGCATCCATATTCTTTATCTGCCTTTACCTCCACGTCGGACGAGGCCTCTATTACGGATCATACACATACACAGAAACATGAAATGTAGGGATCATCCTCTTATTCGCTGTAATAGCCACCGCTTTCATAGGCTATGTCCTA…
	Otomops_martiensseni_S_Africa_DM11526	------------------------------------------------------------CTACCAGCCCCATCAAACATCTCCTCTTGATGAAATTTCGGCTCTCTATTAGGAGTCTGCCTAGCCGTACAAATCCTAACAGGATTATTCCTAGCAATACACTACACATCCGATACAGCCACCGCATTCAACTCAGTCACTCACATCTGCCGAGACGTAAACTACGGATGACTACTACGCTACCTACACGCCAACGGAGCATCCATATTCTTTATCTGCCTTTACCTCCACGTCGGACGAGGCCTCTATTACGGATCATACACATACACAGAAACATGAAATGTAGGGATCATCCTCTTATTCGCTGTAATAGCCACCGCTTTCATAGGCTATGTCCTA…
	Otomops_martiensseni_S_Africa_DP2	------------------------------------------------------------CTACCAGCCCCATCAAACATCTCCTCTTGATGAAATTTCGGCTCTCTATTAGGAGTCTGCCTAGCCGTACAAATCCTAACAGGATTATTCCTAGCAATACACTACACATCCGATACAGCCACCGCATTCAACTCAGTCACTCACATCTGCCGAGACGTAAACTACGGATGACTACTACGCTACCTACACGCCAACGGAGCATCCATATTCTTTATCTGCCTTTACCTCCACGTCGGACGAGGCCTCTATTACGGATCATACACATACACAGAAACATGAAATGTAGGAATCATCCTCTTATTCGCTGTAATAGCCACCGCTTTCATAGGCTATGTCCTA…
	Otomops_martiensseni_S_Africa_KZN02	------------------------------------------------------------CTACCAGCCCCATCAAACATCTCCTCTTGATGAAATTTCGGCTCTCTATTAGGAGTCTGCCTAGCCGTACAAATCCTAACAGGATTATTCCTAGCAATACACTACACATCCGATACAGCCACCGCATTCAACTCAGTCACTCACATCTGCCGAGACGTAAACTACGGATGACTACTACGCTACCTACACGCCAACGGAGCATCCATATTCTTTATCTGCCTTTACCTCCACGTCGGACGAGGCCTCTATTACGGATCATACACATACACAGAAACATGAAATGTAGGGATCATCCTCTTATTCGCTGTAATAGCCACCGCTTTCATAGGCTATGTCCTA…
	Otomops_martiensseni_S_Africa_KZN03	------------------------------------------------------------CTACCAGCCCCATCAAACATCTCCTCTTGATGAAATTTCGGCTCTCTATTAGGAGTCTGCCTAGCCGTACAAATCCTAACAGGATTATTCCTAGCAATACACTACACATCCGATACAGCCACCGCATTCAACTCAGTCACTCACATCTGCCGAGACGTAAACTACGGATGACTACTACGCTACCTACACGCCAACGGAGCATCCATATTCTTTATCTGCCTTTACCTCCACGTCGGACGAGGCCTCTATTACGGATCATACACATACACAGAAACATGAAATGTAGGAATCATCCTCTTATTCGCTGTAATAGCCACCGCTTTCATAGGCTATGTCCTA…
	Otomops_martiensseni_S_Africa_na	------------------------------------------------------------CTACCAGCCCCATCAAACATCTCCTCTTGATGAAATTTCGGCTCTCTATTAGGAGTCTGCCTAGCCGTACAAATCCTAACAGGATTATTCCTAGCAATACACTACACATCCGATACAGCCACCGCATTCAACTCAGTCACTCACATCTGCCGAGACGTAAACTACGGATGACTACTACGCTACCTACACGCCAACGGAGCATCCATATTCTTTATCTGCCTTTACCTCCACGTCGGACGAGGCCTCTATTACGGATCATACACATACACAGAAACATGAAATGTAGGGATCATCCTCTTATTCGCTGTAATAGCCACCGCTTTCATAGGCTATGTCCTA…
	Otomops_martiensseni_Tanzania_SMF79542	------------------------------------------------------------CTACCAGCCCCATCAAACATCTCCTCTTGATGAAATTTCGGCTCTCTATTAGGAGTCTGCCTAGCCGTACAAATCCTAACAGGATTATTCCTAGCAATACACTACACATCCGATACAGCCACCGCATTCAACTCAGTCACTCACATCTGCCGAGACGTAAACTACGGATGACTACTACGCTACCTACACGCCAACGGAGCATCCATATTCTTTATCTGCCTTTACCTCCACGTCGGACGAGGCCTCTATTACGGATCATACACATACACAGAAACATGAAATGTAGGAATCATCCTCTTATTCGCTGTAATAGCCACTGCTTTCATAGGCTATGTCCTA…
	Otomops_martiensseni_Zimbabwe_ROM83979	------------------------------------------------------------CTACCAGCCCCATCAAACATCTCCTCTTGATGAAATTTCGGCTCTCTATTAGGAGTCTGCCTAGCCGTACAAATCCTAACAGGATTATTCCTAGCAATACACTACACATCCGATACAGCCACCGCATTCAACTCAGTCACTCACATCTGCCGAGACGTAAACTACGGATGACTACTACGCTACCTACACGCCAACGGAGCATCCATATTCTTTATCTGCCTTTACCTCCACGTCGGACGAGGCCTCTATTACGGATCATACACATACACAGAAACATGAAATGTAGGAATCATCCTCTTATTCGCTGTAATAGCCACCGCTTTCATAGGCTATGTCCTA…
	Otomops_wroughtoni_Cambodia_HZM333440	ATGATCAACATCCGAAAATCCCATCCCCTAATCAAAATCGTCAACAACGCATTAATTGACCTACCAGCCCCATCAAACATTTCCTCCTGATGAAATTTCGGCTCTCTTTTAGGAGTCTGCCTAACCGTACAAATCTTAACAGGACTCTTCCTAGCAATACACTACACATCCGATACAGCCACCGCATTCAACTCAGTCACTCACATCTGCCGAGATGTCAATTATGGATGACTCCTACGCTACCTACACGCCAACGGAGCATCCATATTTTTCATCTGCCTATACCTCCACGTCGGACGAGGTCTCTATTACGGATCCTATACATACACAGAAACATGAAATGTAGGAATTATTCTCCTATTTGCTGTAATAGCTACCGCTTTCATGGGCTACGTACTA…
;
end;
