# Supplementary material for: On the taxonomic status and distribution of African species of Otomops (Chiroptera: Molossidae)
Source: PeerJ. 2018 May 24;6:e4864. doi: 10.7717/peerj.4864 (PMC5971098; doi:10.7717/peerj.4864)
Supplement: Supplemental Information 4 [file peerj-06-4864-s004.nex]

#NEXUS
begin taxa;
	dimensions ntax=22;
	taxlabels
	Otomops_harrisoni_Kajiado_FMNH216756
	Otomops_harrisoni_Kajiado_FMNH216757
	Otomops_harrisoni_Kajiado_FMNH216761
	Otomops_harrisoni_Kajiado_FMNH216762
	Otomops_harrisoni_Kajiado_FMNH225588
	Otomops_harrisoni_Kajiado_FMNH225589
	Otomops_harrisoni_Kajiado_FMNH225590
	Otomops_harrisoni_Kajiado_FMNH225591
	Otomops_harrisoni_Makueni_FMNH221002
	Otomops_harrisoni_Makueni_FMNH221004
	Otomops_harrisoni_Makueni_FMNH221005
	Otomops_harrisoni_Makueni_FMNH221006
	Otomops_harrisoni_Makueni_NMK187133
	Otomops_harrisoni_Makueni_NMK187134
	Otomops_harrisoni_Makueni_NMK187139
	Otomops_harrisoni_Makueni_NMK187140
	Otomops_harrisoni_Rwanda_PWW3272
	Otomops_harrisoni_Rwanda_PWW3273
	Otomops_madagascariensis_Madagascar_FMNH177398
	Otomops_martiensseni_Burundi_FMNH137633
	Otomops_martiensseni_Marsabit_NMK184401
	Otomops_martiensseni_Rwanda_PWW3271
;
end;

begin characters;
	dimensions nchar=2035;
	format datatype=dna missing=? gap=-;
	matrix
	Otomops_harrisoni_Kajiado_FMNH216756	CGCATCCCCTAATAAAAATCGTCAACGACGCATTAATCGACCTACCAGCCCCATCAAACATCTCCTCTTGATGAAATTTCGGCTCTCTATTAGGAGTCTGCCTAGCCGTACAAATCCTAACAGGATTATTCCTAGCAATACACTACACATCCGATACAGCCACCGCATTCAACTCAGTCACTCACATCTGCCGAGACGTAAACTACGGATGACTACTACGCTACCTACACGCCAACGGAGCATCCATATTCTTTATCTGCCTTTACCTCCACATCGGACGAGGACTCTATTACGGATCATACACATACACAGAAACATGAAATGTAGGAATTATCCTTTTATTCGCTGTAATAGCCACCGCTTTCATAGGCTATGTGCTACCATGAGGACAAATATCTTTCTGAGGAGCAACAGTCATCACAAACCTATTATCTGCTATTCCCTACATTGGAACCGACCTTGTAGAGTGAATCTGAGGAGGCTTCTCAGTAGATAAAGCTACCCTGACCCGATTCTTCGCCTTTCACTTCCTACTCCCATTCATTATCGCAGCCATAGTTATAGTTCACCTTCTATTCTTACACGAAACCGGATCCAATAATCCTACAGGAATTCCAGCTAACTCTGACATAATCCCATTCCACCCATACTACACAATCAAAGACATTCTAGGATTTTTCCTAATACTAATGGCACTACTCATACTAGTACTATTCTCCCCAGACCTATTAGGAGACCCCGACAATTACATCCCAGCCAATCCTCTCAACACTCCCCCACATATCAAACCAGAGTGATATTTCCTATTTGCTTATGCAATCCTACGGTCTATCCCAAATAAATTAGGAGGCGTACTAGCTTTAGTCCTATCCATCCTTATCCTAATAATTGTCCCAATCCTCCATACCTCCAAACAACGAAGTATAACCTTCCGACCCCTTAGTCAATGCTTATTTTGACTCTTAGTAGCAGACCTACTAACCCTTACATGAATCGGAGGCCAACCAGTAGAACACCCATACATTATCATCGGACAACTAGCATCCATTCTATACTTTTCCATTATCCTACTACTTATACCTCTAACAAGTCTCATAGAAAACCATCTCTTAAAATGAAGACAGATTGCCAAATGGGACCGGTTCTGCAAGGAGTTCCAGATCATTGCCACGTACGCCCAGACAGAGCTGGGACACGGTGAGCCAGGGCTGCTGCGCCCAGTGCACAGTCGCAGGGCCCACGTGCGTCTCAGTAGTCACGGGTTTGTCTGCTGAGTATGAAAACATTACAGCAGGTGGCAGTCGAGGGTCTGGACGAAGGGGTGGTGACTTTTTCTAATTTATAGAAACAATGTATGAGCTCACGGTGGGGCAAGTCCCTTGTCATGGGCTGGCCACGTGTCCCCCACACAGCCCATGCGTGAGAGGAGAGCAGTACCTGTAAATACAGCTGGAAGGTATCCCCAGTGATACTGGGCTCGGTGCCTGGACGCTGCTCCCCAAGTGAGATTTCCACCCTGGCCGGATGCCTAACTCCCCTCCTTGATTCCAAGGGACATATCTTCAGGGACTGGAGACTGAAGCCACCTACAATGCCGACACCCAGGAGTTTGGAGAGTGCTCAGGCCAACCTGGCCGGGCTGTTCCCCGAGGCCGCCCCGGGGCGCCCCGAGACCGCCTGGAGGCCCATCCCTGTGCACACGGTGCCCGTGACTGAGGACAAGGTCAGGGGACTGGACAGGGCCGGGGGCGTGGGGGGCGAGGAGAGAGGCCGAGAGCCCGAGGAGATGGCCAGAGACTCTGAGAGGAGAAGCCGGGCTTGTTAGGGCGGC--------------TCGCAGCGGCAAGACCTCCCCTGGGGCCGAGTTGTCCTGATGGGTTGAGCCATGGTCCCCGAGCCATGCAGCCAGGCCTGGGAGAGACAGGGCCACACAGCCCCGACCCCTTCTCCAAGTCATGCTGCTGTCCTCTCTGAGCCTCAGTTTCCCCTAGTTGCTGAGGTTCCCCATGCGCAGTTGTCCCCGA
	Otomops_harrisoni_Kajiado_FMNH216757	CGCATCCCCTAATAAAAATCGTCAACGACGCATTAATCGACCTACCAGCCCCATCAAACATCTCCTCTTGATGAAATTTCGGCTCTCTATTAGGAGTCTGCCTAGCCGTACAAATCCTAACAGGATTATTCCTAGCAATACACTACACATCCGATACAGCCACCGCATTCAACTCAGTCACTCACATCTGCCGAGACGTAAACTACGGATGACTACTACGCTACCTACACGCCAACGGAGCATCCATATTCTTTATCTGCCTTTACCTCCATATCGGACGAGGACTCTATTACGGATCATACACATACACAGAAACATGAAATGTAGGAATTATCCTTTTATTCGCTGTAATAGCCACCGCTTTCATAGGCTATGTGCTACCATGAGGACAAATATCTTTCTGAGGAGCAACAGTCATCACAAACCTATTATCTGCTATTCCCTACATTGGAACCGACCTTGTAGAGTGAATCTGAGGAGGCTTCTCAGTAGATAAAGCTACCCTGACCCGATTCTTCGCCTTTCACTTCCTACTCCCATTCATTATCGCAGCCATAGTTATAGTTCACCTTCTATTCTTACACGAAACCGGATCCAATAATCCTACAGGAATTCCAGCTAACTCTGACATAATCCCATTCCACCCATACTACACAATCAAAGACATTCTAGGATTTTTCCTAATACTAATGGCACTACTCATACTAGTACTATTCTCCCCAGACCTATTAGGAGACCCCGACAATTACATCCCAGCCAATCCTCTCAACACTCCCCCACATATCAAACCAGAGTGATATTTCCTATTTGCTTATGCAATCCTACGGTCTATCCCAAATAAATTAGGAGGCGTACTAGCTTTAGTCCTATCCATCCTTATCCTAATAATTGTCCCAATCCTCCATACCTCCAAACAACGAAGTATAACCTTCCGACCCCTTAGTCAATGCTTATTTTGACTCTTAGTAGCAGACCTACTAACCCTTACATGAATCGGAGGCCAACCAGTAGAACACCCATACATTATCATCGGACAACTAGCATCCATTCTATACTTTTCCATTATCCTACTACTTATACCTCTAACAAGTCTCATAGAAAACCATCTCTTAAAATGAAGACAGATTGCCAAATGGGACCGGTTCTGCAAGGAGTTCCAGATCATTGCCACGTACGCCCAGACAGAGCTGGGACACGGTGAGCCAGGGCTGCTGCGCCCAGTGCACAGTCGCAGGGCCCACGTGCGTCTCAGTAGTCACGGGTTTGTCTGCTGAGTATGAAAACATTACAGCAGGTGGCAGTCAAGGGTCTGGACGAAGGGGTGGTGACTTTTTCTAATTTATAGAAACAATGTATGAGCTCACGGTGGGGCAAGTCCCTTGTCATGGGCTGGCCACGTGTCCCCCACACAGCCCATGCGTGAGAGGAGAGCAGTACCTGTAAATACAGCTGGAAGGTATCCCCAGTGATACTGGGCTCGGTGCCTGGACGCTGCTCCCCAAGTGAGATTTCCACCCTGGCCGGATGCCTAACTCCCCTCCTTGATTCCAAGGGACATATCTTCAGGGACTGGAGACTGAAGCCACCTACAATGCCGACACCCAGGAGTTTGGAGAGTGCTCAGGCCAACCTGGCCGGGCTGTTCCCCGAGGCCGCCCCGGGGCGCCCCGAGACCGCCTGGAGGCCCATCCCTGTGCACACGGTGCCCGTGACTGAGGACAAGGTCAGGGGACTGGACAGGGCCGGGGGCGTGGGGGGCGAGGAGAGAGGCCGAGAGCCCGAGGAGATGGCCAGAGACTCTGAGAGGAGAAGCCGGGCTTGTTAGGGCGGC--------------TCGCAGCGGCAAGACCTCCCCTGGGGCCGAGTTGTCCTGATGGGTTGAGCCATGGTCCCCGAGCCATGCAGCCAGGCCTGGGAGAGACAGGGCCACACAGCCCCGACCCCTTCTCCAAGTCATGCTGCTGTCCTCTCTGAGCCTCAGTTTCCCCTAGTTGCTGAGGTTCCCCATGCGCAGTTGTCCCCGA
	Otomops_harrisoni_Kajiado_FMNH216761	--CATCCCCTAATAAAAATCGTCAACGACGCATTAATCGACCTACCAGCCCCATCAAACATCTCCTCTTGATGAAATTTCGGCTCTCTATTAGGAGTCTGCCTAGCCGTACAAATCCTAACAGGATTATTCCTAGCAATACACTACACATCCGATACAGCCACCGCATTCAACTCAGTCACTCACATCTGCCGAGACGTAAACTACGGATGACTACTACGCTACCTACACGCCAACGGAGCATCCATATTCTTTATCTGCCTTTACCTCCATATCGGACGAGGACTCTATTACGGATCATACACATACACAGAAACATGAAATGTAGGAATTATCCTTTTATTCGCTGTAATAGCCACCGCTTTCATAGGCTATGTGCTACCATGAGGACAAATATCTTTCTGAGGAGCAACAGTCATCACAAACCTATTATCTGCTATTCCCTACATTGGAACCGACCTTGTAGAATGAATCTGAGGAGGCTTCTCAGTAGATAAAGCTACCCTGACCCGATTCTTCGCCTTTCACTTCCTACTCCCATTCATTATCGCAGCCATAGTTATAGTTCACCTTCTATTCTTACACGAAACCGGATCCAATAATCCTACAGGAATTCCAGCTAACTCTGACATAATCCCATTCCACCCATACTACACAATCAAAGACATTCTAGGATTTTTCCTAATACTAATGGCACTACTCATACTAGTACTATTCTCCCCAGACCTATTAGGAGACCCCGACAATTACATCCCAGCCAATCCTCTCAACACTCCCCCACATATCAAACCAGAGTGATATTTCCTATTTGCTTATGCAATCCTACGGTCTATCCCAAACAAATTAGGAGGCGTACTAGCTTTAGTCCTATCCATCCTTATCCTAATAATTGTCCCAATCCTCCATACCTCCAAACAACGAAGTATAACCTTCCGACCCCTTAGTCAATGCTTATTTTGACTCTTAGTAGCAGACCTACTAACCCTTACATGAATCGGAGGCCAACCAGTAGAACACCCATACATTATCATCGGACAACTAGCATCCATTCTATACTTTTCCATTATCCTACTACTTATACCTCTAAC----------------------------------CAGATTGCCAAATGGGACCGGTTCTGCAAGGAGTTCCAGATCATTGCCACGTACGCCCAGACAGAGCTGGGACACGGTGAGCCAGGGCTGCTGCGCCCAGTGCACAGTCGCAGGGCCCACGTGCGTCTCAGTAGTCACGGGTTTGTCTGCTGAGTATGAAAACATTACAGCAGGTGGCAGTCGAGGGTCTGGACGAAGGGGTGGTGACTTTTTCTAATTTATAGAAACAATGTATGAGCTCACGGTGGGGCAAGTCCCTTGTCATGGGCTGGCCACGTGTCCCCCACACAGCCCATGCGTGAGAGGAGAGCAGTACCTGTAAATACAGCTGGAAGGTATCCCCAGTGATACTGGGCTCGGTGCCTGGACGCTGCTCCCCAAGTGAGATTTCCACCCTGGCCGGATGCCTAACTCCCCTCCTTGATTCCAAGGGACATATCTTCAGGGACTGGAGACTGAAGCCACCTACAATGCCGACACCCAGGAGTTTGGAGAGTGCTCAGGCCAACCTGGCCGGGCTGTTCCCCGAGGCCGCCCCGGGGCGCCCCGAGACCGCCTGGAGGCCCATCCCTGTGCACACGGTGCCCGTGACTGAGGACAAGGTCAGGGGACTGGACAGGGCCGGGGGCGTGGGGGGCGAGGAGAGAGGCCGAGAGCCCGAGGAGATGGCCAGAGACTCTGAGAGGAGAAGCCGGGCTTGTTAGGGCGGC--------------TCGCAGCGGCAAGACCTCCCCTGGGGCCGAGTTGTCCTGATGGGTTGAGCCATGGTCCCCGAGCCATGCAGCCAGGCCTGGGAGAGACAGGGCCACACAGCCCCGACCCCTTCTCCAAGTCATGCTGCTGTCCTCTCTGAGCCTCAGTTTCCCCTAGTTGCTGAGGTTCCCCATGCGCAGTTGTCCCCGA
	Otomops_harrisoni_Kajiado_FMNH216762	----TCCCCTAATAAAAATCGTCAACGACGCATTAATCGACCTACCAGCCCCATCAAACATCTCCTCTTGATGAAATTTCGGCTCTCTATTAGGAGTCTGCCTAGCCGTACAAATCCTAACAGGATTATTCCTAGCAATACACTACACATCCGATACAGCCACCGCATTCAACTCAGTCACTCACATCTGCCGAGACGTAAACTACGGATGACTACTACGCTACCTACACGCCAACGGAGCATCCATATTCTTTATCTGCCTTTACCTCCATATCGGACGAGGACTCTATTACGGATCATACACATACACAGAAACATGAAATGTAGGAATTATCCTTTTATTCGCTGTAATAGCCACCGCTTTCATAGGCTATGTGCTACCATGAGGACAAATATCTTTCTGAGGAGCAACAGTCATCACAAACCTATTATCTGCTATTCCCTACATTGGAACCGACCTTGTAGAGTGAATCTGAGGAGGCTTCTCAGTAGATAAAGCTACCCTGACCCGATTCTTCGCCTTTCACTTCCTACTCCCATTCATTATCGCAGCCATAGTTATAGTTCACCTTCTATTCTTACACGAAACCGGATCCAATAATCCTACAGGAATTCCAGCTAACTCTGACATAATCCCATTCCACCCATACTACACAATCAAAGACATTCTAGGATTTTTCCTAATACTAATGGCACTACTCATACTAGTACTATTCTCCCCAGACCTATTAGGAGACCCCGACAATTACATCCCAGCCAATCCTCTCAACACTCCCCCACATATCAAACCAGAGTGATATTTCCTATTTGCTTATGCAATCCTACGGTCTATCCCAAATAAATTAGGAGGCGTACTAGCTTTAGTCCTATCCATCCTTATCCTAATAATTGTCCCAATCCTCCATACCTCCAAACAACGAAGTATAACCTTCCGACCCCTTAGTCAATGCTTATTTTGACTCTTAGTAGCAGACCTACTAACCCTTACATGAATCGGAGGCCAACCAGTAGAACACCCATACATTATCATCGGACAACTAGCATCCATTCTATACTTTTCCATTATCCTACTACTTATACCTCTAACAAGTCTCATAGAAAACCATCTCTTAAAATGAAGACAGATTGCCAAATGGGACCGGTTCTGCAAGGAGTTCCAGATCATTGCCACGTACGCCCAGACAGAGCTGGGACACGGTGAGCCAGGGCTGCTGCGCCCAGTGCACAGTCGCAGGGCCCACGTGCGTCTCAGTAGTCACGGGTTTGTCTGCTGAGTATGAAAACATTACAGCAGGTGGCAGTCGAGGGTCTGGACGAAGGGGTGGTGACTTTTTCTAATTTATAGAAACAATGTATGAGCTCACGGTGGGGCAAGTCCCTTGTCATGGGCTGGCCACGTGTCCCCCACACAGCCCATGCGTGAGAGGAGAGCAGTACCTGTAAATACAGCTGGAAGGTATCCCCAGTGATACTGGGCTCGGTGCCTGGAYGCTGCTCCCCAAGTGAGATTTCCACCCTGGCCGGATGCCTAACTCCCCTCCTTGATTCCAAGGGACATATCTTCAGGGACTGGAGACTGAAGCCACCTACAATGCCGACACCCAGGAGTTTGGAGAGTGCTCAGGCCAACCTGGCCGGGCTGTTCCCCGAGGCCGCCCCGGGGCGCCCCGAGACCGCCTGGAGGCCCATCCCTGTGCACACGGTGCCCGTGACTGAGGACAAGGTCAGGGGACTGGACAGGGCCGGGGGCGTGGGGGGCGAGGAGAGAGGCCGAGAGCCCGAGGAGATGGCCAGAGACTCTGAGAGGAGAAGCCGGGCTTGTTAGGGCGGC--------------TCGCAGCGGCAAGACCTCCCCTGGGGCCGAGTTGTCCTGATGGGTTGAGCCATGGTCCCCGAGCCATGCAGCCAGGCCTGGGAGAGACAGGGCCACACAGCCCCGACCCCTTCTCCAAGTCATGCTGCTGTCCTCTCTGAGCCTCAGTTTCCCCTAGTTGCTGAGGTTCCCCATGCGCAGTTGTCCCCGA
	Otomops_harrisoni_Kajiado_FMNH225588	CGCATCCCCTAATAAAAATCGTCAACGACGCATTAATCGACCTACCAGCCCCATCAAACATCTCCTCTTGATGAAATTTCGGCTCTCTATTAGGAGTCTGCCTAGCCGTACAAATCCTAACAGGATTATTCCTAGCAATACACTACACATCCGATACAGCCACCGCATTCAACTCAGTCACTCACATCTGCCGAGACGTAAACTACGGATGACTACTACGCTACCTACACGCCAACGGAGCATCCATATTCTTTATCTGCCTTTACCTCCATATCGGACGAGGACTCTATTACGGATCATACACATACACAGAAACATGAAATGTAGGAATTATCCTTTTATTCGCTGTAATAGCCACCGCTTTCATAGGCTATGTGCTACCATGAGGACAAATATCTTTCTGAGGAGCAACAGTCATCACAAACCTATTATCTGCTATTCCCTACATTGGAACCGACCTTGTAGAGTGAATCTGAGGAGGCTTCTCAGTAGATAAAGCTACCCTGACCCGATTCTTCGCCTTTCACTTCCTACTCCCATTCATTATCGCAGCCATAGTTATAGTTCACCTTCTATTCTTACACGAAACCGGATCCAATAATCCTACAGGAATTCCAGCTAACTCTGACATAATCCCATTCCACCCATACTACACAATCAAAGACATTCTAGGATTTTTCCTAATACTAATGGCACTACTCATACTAGTACTATTCTCCCCAGACCTATTAGGAGACCCCGACAATTACATCCCAGCCAATCCTCTCAACACTCCCCCACATATCAAACCAGAGTGATATTTCCTATTTGCTTATGCAATCCTACGGTCTATCCCAAATAAATTAGGAGGCGTACTAGCTTTAGTCCTATCCATCCTTATCCTAATAATTGTCCCAATCCTCCATACCTCCAAACAACGAAGTATAACCTTCCGACCCCTCAGTCAATGCTTATTTTGACTCTTAGTAGCAGACCTACTAACCCTTACATGAATCGGAGGCCAACCAGTAGAACACCCATACATTATCATCGGACAACTAGCATCCATTCTATACTTTTCCATTATCCTACTACTTATACCTCTAACAAGTCTCATAGAAAACCATCTCTTAAAATGAAGACAGATTGCCAAATGGGACCGGTTCTGCAAGGAGTTCCAGATCATTGCCACGTACGCCCAGACAGAGCTGGGACACGGTGAGCCAGGGCTGCTGCGCCCAGTGCACAGTCGCAGGGCCCACGTGCGTCTCAGTAGTCACGGGTTTGTCTGCTGAGTATGAAAACATTACAGCAGGTGGCAGTCGAGGGTCTGGACGAAGGGGTGGTGACTTTTTCTAATTTATAGAAACAATGTATGAGCTCACGGTGGGGCAAGTCCCTTGTCATGGGCTGGCCACGTGTCCCCCACACAGCCCATGCGTGAGAGGAGAGCAGTACCTGTAAATACAGCTGGAAGGTATCCCCAGTGATACTGGGCTCGGTGCCTGGACGCTGCTCCCCAAGTGAGATTTCCACCCTGGCCGGATGCCTAACTCCCCTCCTTGATTCCAAGGGACATATCTTCAGGGACTGGAGACTGAAGCCACCTACAATGCCGACACCCAGGAGTT-------------------------------------CGAGGCCGCCCCGGGGCGCCCCGAGACCGCCTGGAGGCCCATCCCTGTGCACACGGTGCCCGTGACTGAGGACAAGGTCAGGGGACTGGACAGGGCCGGGGGCGTGGGGGGCGAGGAGAGAGGCCGAGAGCCCGAGGAGATGGCCAGAGACTCTGAGAGGAGAAGCCGGGCTTGTTAGGGCGGC--------------TCGCAGCGGCAAGACCTCCCCTGGGGCCGAGTTGTCCTGATGGGTTGAGCCATGGTCCCCGAGCCATGCAGCCAGGCCTGGGAGAGACAGGGCCACACAGCCCCGACCCCTTCTCCAAGTCATGCTGCTGTCCTCTCTGAGCCTCAGTTTCCCCTAGTTGCTGAGGTTCCCCATGCGCAGTTGTCCCCGA
	Otomops_harrisoni_Kajiado_FMNH225589	CGCATCCCCTAATAAAAATCGTCAACGACGCATTAATCGACCTACCAGCCCCATCAAACATCTCCTCTTGATGAAATTTCGGCTCTCTATTAGGAGTCTGCCTAGCCGTACAAATCCTAACAGGATTATTCCTAGCAATACACTACACATCCGATACAGCCACCGCATTCAACTCAGTCACTCACATCTGCCGAGACGTAAACTACGGATGACTACTACGCTACCTACACGCCAACGGAGCATCCATATTCTTTATCTGCCTTTACCTCCATATCGGACGAGGACTCTATTACGGATCATACACATACACAGAAACATGAAATGTAGGAATTATCCTTTTATTCGCTGTAATAGCCACCGCTTTCATAGGCTATGTGCTACCATGAGGACAAATATCTTTCTGAGGAGCAACAGTCATCACAAACCTATTATCTGCTATTCCCTACATTGGAACCGACCTTGTAGAGTGAATCTGAGGAGGCTTCTCAGTAGATAAAGCTACCCTGACCCGATTCTTCGCCTTTCACTTCCTACTCCCATTCATTATCGCAGCCATAGTTATAGTTCACCTTCTATTCTTACACGAAACCGGATCCAATAATCCTACAGGAATTCCAGCTAACTCTGACATAATCCCATTCCACCCATACTACACAATCAAAGACATTCTAGGATTTTTCCTAATACTAATGGCACTACTCATACTAGTACTATTCTCCCCAGACCTATTAGGAGACCCCGACAATTACATCCCAGCCAATCCTCTCAACACTCCCCCACATATCAAACCAGAGTGATATTTCCTATTTGCTTATGCAATCCTACGGTCTATCCCAAATAAATTAGGAGGCGTACTAGCTTTAGTCCTATCCATCCTTATCCTAATAATTGTCCCAATCCTCCATACCTCCAAACAACGAAGTATAACCTTCCGACCCCTTAGTCAATGCTTATTTTGACTCTTAGTAGCAGACCTACTAACCCTTACATGAATCGGAGGCCAACCAGTAGAACACCCATACATTATCATCGGACAACTAGCATCCATTCTATACTTTTCCATTATCCTACTACTTATACCTCTAACAAGTCTCATAGAAAACCATCTCTTAAAATGAAGACAGATTGCCAAATGGGACCGGTTCTGCAAGGAGTTCCAGATCATTGCCACGTACGCCCAGACAGAGCTGGGACACGGTGAGCCAGGGCTGCTGCGCCCAGTGCACAGTCGCAGGGCCCACGTGCGTCTCAGTAGTCACGGGTTTGTCTGCTGAGTATGAAAACATTACAGCAGGTGGCAGTCGAGGGTCTGGACGAAGGGGTGGTGACTTTTTCTAATTTATAGAAACAATGTATGAGCTCACGGTGGGGCAAGTCCCTTGTCATGGGCTGGCCACGTGTCCCCCACACAGCCCATGCGTGAGAGGAGAGCAGTACCTGTAAATACAGCTGGAAGGTATCCCCAGTGATACTGGGCTCGGTGCCTGGACGCTGCTCCCCAAGTGAGATTTCCACCCTGGCCGGATGCCTAACTCCCCTCCTTGATTCCAAGGGACATATCTTCAGGGACTGGAGACTGAAGCCACCTACAATGCCGACACCCAGGAGTT-------TGCTCAGGCCAACCTGGCCGGGCTGTTCCCCGAGGCCGCCCCGGGGCGCCCCGAGACCGCCTGGAGGCCCATCCCTGTGCACACGGTGCCCGTGACTGAGGACAAGGTCAGGGGACTGGACAGGGCCGGGGGCGTGGGGGGCGAGGAGAGAGGCCGAGAGCCCGAGGAGATGGCCAGAGACTCTGAGAGGAGAAGCCGGGCTTGTTAGGGCGGC--------------TCGCAGCGGCAAGACCTCCCCTGGGGCCGAGTTGTCCTGATGGGTTGAGCCATGGTCCCCGAGCCATGCAGCCAGGCCTGGGAGAGACAGGGCCACACAGCCCCGACCCCTTCTCCAAGTCATGCTGCTGTCCTCTCTGAGCCTCAGTTTCCCCTAGTTGCTGAGGTTCCCCATGCGCAGTTGTCCCCGA
	Otomops_harrisoni_Kajiado_FMNH225590	----------------------------CGCATTAATCGACCTACCAGCCCCATCAAACATCTCCTCTTGATGAAATTTCGGCTCTCTATTAGGAGTCTGCCTAGCCGTACAAATCCTAACAGGACTATTCCTAGCAATACACTACACATCCGATACAGCCACCGCATTCAACTCAGTCACTCACATCTGCCGAGACGTAAACTACGGATGACTACTACGCTACCTACACGCCAACGGAGCATCCATATTCTTTATCTGCCTTTACCTCCATATCGGACGAGGACTCTATTACGGATCATACACATACACAGAAACATGAAATGTAGGAATTATCCTTTTATTCGCTGTAATAGCCACCGCTTTCATAGGCTATGTGCTACCATGAGGACAAATATCTTTCTGAGGAGCAACAGTCATCACAAACCTATTATCTGCTATTCCCTACATTGGAACCGACCTTGTAGAGTGAATCTGAGGAGGCTTCTCAGTAGATAAAGCTACCCTGACCCGATTCTTCGCCTTTCACTTCCTACTCCCATTCATTATCGCAGCCATAGTTATAGTTCACCTTCTATTCTTACACGAAACCGGATCCAATAATCCTACAGGAATTCCAGCTAACTCTGACATAATCCCATTCCACCCATACTACACAATCAAAGACATTCTAGGATTTTTCCTAATACTAATGGCACTACTCATACTAGTACTATTCTCCCCAGACCTATTAGGAGACCCCGACAATTACATCCCAGCCAATCCTCTCAACACTCCCCCACATATCAAACCAGAGTGATATTTCCTATTTGCTTATGCAATCCTACGGTCTATCCCAAATAAATTAGGAGGCGTACTAGCTTTAGTCCTATCCATCCTTATCCTAACAATTGTCCCAATCCTCCATACCTCCAAACAACGAAGTATAACCTTCCGACCCCTTAGTCAATGCTTATTTTGACTCTTAGTAGCAGACCTACTAACCCTTACATGAATCGGAGGCCAACCAGTAGAACACCCATACATTATCATCGGACAACTAGC-------------------------------------------------------------------------------CAGATTGCCAAATGGGACCGGTTCTGCAAGGAGTTCCAGATCATTGCCACGTACGCCCAGACAGAGCTGGGACACGGTGAGCCAGGGCTGCTGCGCCCAGTGCACAGTCGCAGGGCCCACGTGCGTCTCAGTAGTCACGGGTTTGTCTGCTGAGTATGAAAACATTACAGCAGGTGGCAGTCGAGGGTCTGGACGAAGGGGTGGTGACTTTTTCTAATTTATAGAAACAATGTATGAGCTCACGGTGGGGCAAGTCCCTTGTCATGGGCTGGCCACGTGTCCCCCACACAGCCCATGCGTGAGAGGAGAGCAGTACCTGTAAATACAGCTGGAAGGTATCCCCAGTGATACTGGGCTCGGTGCCTGGAYGCTGCTCCCCAAGTGAGATTTCCACCCTGGCCGGATGCCTAACTCCCCTCCTTGATTCCAAGGGACATATCTTCAGGGACTGGAGACTGAAGCCACCTACAATGCCGACACCCAGGAGTTTGGAGAGTGCTCAGGCCAACCTGGCCGGGCTGTTCCCCGAGGCCGCCCCGGGGCGCCCCGAGACCGCCTGGAGGCCCATCCCTGTGCACACGGTGCCCGTGACTGAGGACAAGGTCAGGGGACTGGACAGGGCCGGGGGCGTGGGGGGCGAGGAGAGAGGCCGAGAGCCCGAGGAGATGGCCAGAGACTCTGAGAGGAGAAGCCGGGCTTGTTAGGGCGGC--------------TCGCAGCGGCAAGACCTCCCCTGGGGCCGAGTTGTCCTGATGGGTTGAGCCATGGTCCCCGAGCCATGCAGCCAGGCCTGGGAGAGACAGGGCCACACAGCCCCGACCCCTTCTCCAAGTCATGCTGCTGTCCTCTCTGAGCCTCAGTTTCCCCTAGTTGCTGAGGTTCCCCATGCGCAGTTGTCCCCGA
	Otomops_harrisoni_Kajiado_FMNH225591	---ATCCCCTAATAAAAATCGTCAACGACGCATTAATCGACCTACCAGCCCCATCAAACATCTCCTCTTGATGAAATTTCGGCTCTCTATTAGGAGTCTGCCTAGCCGTACAAATCCTAACAGGATTATTCCTAGCAATACACTACACATCCGATACAGCCACCGCATTCAACTCAGTCACTCACATCTGCCGAGACGTAAACTACGGATGACTACTACGCTACCTACACGCCAACGGAGCATCCATATTCTTTATCTGCCTTTACCTCCATATCGGACGAGGACTCTATTACGGATCATACACATACACAGAAACATGAAATGTAGGAATTATCCTTTTATTCGCTGTAATAGCCACCGCTTTCATAGGCTATGTGCTACCATGAGGACAAATATCTTTCTGAGGAGCAACAGTCATCACAAACCTATTATCTGCTATTCCCTACATTGGAACCGACCTTGTAGAGTGAATCTGAGGAGGCTTCTCAGTAGATAAAGCTACCCTGACCCGATTCTTCGCCTTTCACTTCCTACTCCCATTCATTATCGCAGCCATAGTTATAGTTCACCTTCTATTCTTACACGAAACCGGATCCAATAATCCTACAGGAATTCCAGCTAACTCTGACATAATCCCATTCCACCCATACTACACAATCAAAGACATTCTAGGATTTTTCCTAATACTAATGGCACTACTCATACTAGTACTATTCTCCCCAGACCTATTAGGAGACCCCGACAATTACATCCCAGCCAATCCTCTCAACACTCCCCCACATATCAAACCAGAGTGATATTTCCTATTTGCTTATGCAATCCTACGGTCTATCCCAAATAAATTAGGAGGCGTACTAGCTTTAGTCCTATCCATCCTTATCCTAATAATTGTCCCAATCCTCCATACCTCCAAACAACGAAGTATAACCTTCCGACCCCTTAGTCGATGCTTATTTTGACTCTTAGTAGCAGACCTAC-----------------------------------------------------------------------------------------------------------------------------------------------CAGATTGCCAAATGGGACCGGTTCTGCAAGGAGTTCCAGATCATTGCCACGTACGCCCAGACAGAGCTGGGACACGGTGAGCCAGGGCTGCTGCGCCCAGTGCACAGTCGCAGGGCCCACGTGCGTCTCAGTAGTCACGGGTTTGTCTGCTGAGTATGAAAACATTACAGCAGGTGGCAGTCGAGGGTCTGGACGAAGGGGTGGTGACTTTTTCTAATTTATAGAAACAATGTATGAGCTCACGGTGGGGCAAGTCCCTTGTCATGGGCTGGCCACGTGTCCCCCACACAGCCCATGCGTGAGAGGAGAGCAGTACCTGTAAATACAGCTGGAAGGTATCCCCAGTGATACTGGGCTCGGTGCCTGGACGCTGCTCCCCAAGTGAGATTTCCACCCTGGCCGGATGCCTAACTCCCCTCCTTGATTCCAAGGGACATATCTTCAGGGACTGGAGACTGAAGCCACCTACAATGCCGACACCCAGGAGTTTGGAGAGTGCTCAGGCCAACCTGGCCGGGCTGTTCCCCGAGGCCGCCCCGGGGCGCCCCGAGACCGCCTGGAGGCCCATCCCTGTGCACACGGTGCCCGTGACTGAGGACAAGGTCAGGGGACTGGACAGGGCCGGGGGCGTGGGGGGCGAGGAGAGAGGCCGAGAGCCCGAGGAGATGGCCAGAGACTCTGAGAGGAGAAGCCGGGCTTGTTAGGGCGGC--------------TCGCAGCGGCAAGACCTCCCCTGGGGCCGAGTTGTCCTGATGGGTTGAGCCATGGTCCCCGAGCCATGCAGCCAGGCCTGGGAGAGACAGGGCCACACAGCCCCGACCCCTTCTCCAAGTCATGCTGCTGTCCTCTCTGAGCCTCAGTTTCCCCTAGTTGCTGAGGTTCCCCATGCGCAGTTGTCCCCGA
	Otomops_harrisoni_Makueni_FMNH221002	-----CCCCTAATAAAAATCGTCAACGACGCATTAATCGACCTACCAGCCCCATCAAACATCTCCTCTTGATGAAATTTCGGCTCTCTATTAGGAGTCTGCCTAGCCGTACAAATCCTAACAGGATTATTCCTAGCAATACACTACACATCCGATACAGCCACCGCATTCAACTCAGTCACTCACATCTGCCGAGACGTAAACTACGGATGACTACTACGCTACCTACACGCCAACGGAGCATCCATATTCTTTATCTGCCTTTACCTCCATATCGGACGAGGACTCTATTACGGATCATACACATACACAGAAACATGAAATGTAGGAATTATCCTTTTATTCGCTGTAATAGCCACCGCTTTCATAGGCTATGTGCTACCATGAGGACAAATATCTTTCTGAGGAGCAACAGTCATCACAAACCTATTATCTGCTATTCCCTACATTGGAACCGACCTTGTAGAGTGAATCTGAGGAGGCTTCTCAGTAGATAAAGCTACCCTGACCCGATTCTTCGCCTTTCACTTCCTACTCCCATTCATTATCGCAGCCATAGTTATAGTTCACCTTCTATTCTTACACGAAACCGGATCCAATAATCCTACAGGAATTCCAGCTAACTCTGACATAATCCCATTCCACCCATACTACACAATCAAAGACATTCTAGGATTTTTCCTAATACTAATGGCACTACTCATACTAGTACTATTCTCCCCAGACCTATTAGGAGACCCCGACAATTACATCCCAGCCAATCCTCTCAACACTCCCCCACATATCAAACCAGAGTGATATTTCCTATTTGCTTATGCAATCCTACGGTCTATCCCAAATAAATTAGGAGGCGTACTAGCTTTAGTCCTATCCATCCTTATCCTAATAATTGTCCCAATCCTCCATACCTCCAAACAACGAAGTATAACCTTCCGACCCCTTAGTCAATGCTTATTTTGACTCTTAGTAGCAGACCTACTAACCCTTACATGAATCGGAGGCCAACCAGTAGAACACCCATACATTATCATCGGACAACTAGCATCCATTCTATACTTTTCCATTATCCTACTACTTATACCTCTAACAAGTCTCATAGAAAACCATCTCTTAAAATGAAGACAGATTGCCAAATGGGACCGGTTCTGCAAGGAGTTCCAGATCATTGCCACGTACGCCCAGACAGAGCTGGGACACGGTGAGCCAGGGCTGCTGCGCCCAGTGCACAGTCGCAGGGCCCACGTGCGTCTCAGTAGTCACGGGTTTGTCTGCTGAGTATGAAAACATTACAGCAGGTGGCAGTCGAGGGTCTGGACGAAGGGGTGGTGACTTTTTCTAATTTATAGAAACAATGTATGAGCTCACGGTGGGGCAAGTCCCTTGTCATGGGCTGGCCACGTGTCCCCCACACAGCCCATGCGTGAGAGGAGAGCAGTACCTGTAAATACAGCTGGAAGGTATCCCCAGTGATACTGGGCTCGGTGCCTGGACGCTGCTCCCCAAGTGAGATTTCCACCCTGGCCGGATGCCTAACTCCCCTCCTTGATTCCAAGGGACATATCTTCAGGGACTGGAGACTGAAGCCACCTACAATGCCGACACCCAGGAGTTTGGAGAGTGCTCAGGCCAACCTGGCCGGGCTGTTCCCCGAGGCCGCCCCGGGGCGCCCCGAGACCGCCTGGAGGCCCATCCCTGTGCACACGGTGCCCGTGACTGAGGACAAGGTCAGGGGACTGGACAGGGCCGGGGGCGTGGGGGGCGAGGAGAGAGGCCGAGAGCCCGAGGAGATGGCCAGAGACTCTGAGAGGAGAAGCCGGGCTTGTTAGGGCGGC--------------TCGCAGCGGCAAGACCTCCCCTGGGGCCGAGTTGTCCTGATGGGTTGAGCCATGGTCCCCGAGCCATGCAGCCAGGCCTGGGAGAGACAGGGCCACACAGCCCCGACCCCTTCTCCAAGTCATGCTGCTGTCCTCTCTGAGCCTCAGTTTCCCCTAGTTGCTGAGGTTCCCCATGCGCAGTTGTCCCCGA
	Otomops_harrisoni_Makueni_FMNH221004	-------CCTAATAAAAATCGTCAACGACGCATTAATCGACCTACCAGCCCCATCAAACATCTCCTCTTGATGAAATTTCGGCTCTCTATTAGGAGTCTGCCTAGCCGTACAAATCCTAACAGGATTATTCCTAGCAATACACTACACATCCGATACAGCCACCGCATTCAACTCAGTCACTCACATCTGCCGAGACGTAAACTACGGATGACTACTACGCTACCTACACGCCAACGGAGCATCCATATTCTTTATCTGCCTTTACCTCCATATCGGACGAGGACTCTATTACGGATCCTACACATACACAGAAACATGAAATGTAGGAATTATCCTTTTATTCGCTGTAATAGCCACCGCTTTCATAGGCTATGTGCTACCATGAGGACAAATATCTTTCTGAGGAGCAACAGTCATCACAAACCTATTATCTGCTATTCCCTACATTGGAACCGACCTTGTAGAGTGAATCTGAGGAGGCTTCTCAGTAGATAAAGCTACCCTGACCCGATTCTTCGCCTTTCACTTCCTACTCCCATTCATTATCGCAGCCATAGTTATAGTTCACCTTCTATTCTTACACGAAACCGGATCCAATAATCCTACAGGAATTCCAGCTAACTCTGACATAATCCCATTCCACCCATACTACACAATCAAAGACATTCTAGGATTTTTCCTAATACTAATGACACTACTCATACTAGTACTATTCTCCCCAGACCTATTAGGAGACCCCGACAATTACATCCCAGCCAATCCTCTCAACACTCCCCCACATATCAAACCAGAGTGATATTTCCTATTTGCTTATGCAATCCTACGGTCTATCCCAAATAAATTAGGAGGCGTACTAGCTTTAGTCCTATCCATCCTTATCCTAATAATTGTCCCAATCCTCCATACCTCCAAACAACGAAGCATAACCTTCCGACCCCTTAGTCAATGCTTATTTTGACTCTTAGTAGCAGACCTACTAACCCTTACATGAATCGGAGGCCAACCAGTAGAACACCCATACATTATCATTGGACAACTAGCATCCATTCTATACTTTTCCATTATCCTACTACTTATACCTCTAACAAGTCTCATAGAAAACCATCTCTTAAAATGAAGACAGATTGCCAAATGGGACCGGTTCTGCAAGGAGTTCCAGATCATTGCCACGTACGCCCAGACAGAGCTGGGACACGGTGAGCCAGGGCTGCTGCGCCCAGTGCACAGTCGCAGGGCCCACGTGCGTCTCAGTAGTCACGGGTTTGTCTGCTGAGTATGAAAACATTACAGCAGGTGGCAGTCGAGGGTCTGGACGAAGGGGTGGTGACTTTTTCTAATTTATAGAAACAATGTATGAGCTCACGGTGGGGCAAGTCCCTTGTCATGGGCTGGCCACGTGTCCCCCACACAGCCCATGCGTGAGAGGAGAGCAGTACCTGTAAATACAGCTGGAAGGTATCCCCAGTGATACTGGGCTCGGTGCCTGGACGCTGCTCCCCAAGTGAGATTTCCACCCTGGCCGGATGCCTAACTCCCCTCCTTGATTCCAAGGGACATATCTTCAGGGACTGGAGACTGAAGCCACCTACAATGCCGACACCCAGGAGTTTGGAGAGTGCTCAGGCCAACCTGGCCGGGCTGTTCCCCGAGGCCGCCCCGGGGCGCCCCGAGACCGCCTGGAGGCCCATCCCTGTGCACACGGTGCCCGTGACTGAGGACAAGGTCAGGGGACTGGACAGGGCCGGGGGCGTGGGGGGCGAGGAGAGAGGCCGAGAGCCCGAGGAGATGGCCAGAGACTCTGAGAGGAGAAGCCGGGCTTGTTAGGGCGGC--------------TCGCAGCGGCAAGACCTCCCCTGGGGCCGAGTTGTCCTGATGGGTTGAGCCATGGTCCCCGAGCCATGCAGCCAGGCCTGGGAGAGACAGGGCCACACAGCCCCGACCCCTTCTCCAAGTCATGCTGCTGTCCTCTCTGAGCCTCAGTTTCCCCTAGTTGCTGAGGTTCCCCATGCGCAGTTGTCCCCGA
	Otomops_harrisoni_Makueni_FMNH221005	----TCCCCTAATAAAAATCGTCAACGACGCATTAATCGACCTACCAGCCCCATCAAACATCTCCTCTTGATGAAATTTCGGCTCTCTATTAGGAGTCTGCCTAGCCGTACAAATCCTAACAGGATTATTCCTAGCAATACACTACACATCCGATACAGCCACCGCATTCAACTCAGTCACTCACATCTGCCGAGACGTAAACTACGGATGACTACTACGCTACCTACACGCCAACGGAGCATCCATATTCTTTATCTGCCTTTACCTCCATATCGGACGAGGACTCTATTACGGATCATACACATACACAGAAACATGAAATGTAGGAATTATCCTTTTATTCGCTGTAATAGCCACCGCTTTCATAGGCTATGTGCTACCATGAGGACAAATATCTTTCTGAGGAGCAACAGTCATCACAAACCTATTATCTGCTATTCCCTACATTGGAACCGACCTTGTAGAGTGAATCTGAGGAGGCTTCTCAGTAGATAAAGCTACCCTGACCCGATTCTTCGCCTTTCACTTCCTACTCCCATTCATTATCGCAGCCATAGTTATAGTTCACCTTCTATTCTTACACGAAACCGGATCCAATAATCCTACAGGAATTCCAGCTAACTCTGACATAATCCCATTCCACCCATACTACACAATCAAAGACATTCTAGGATTTTTCCTAATACTAATGGCACTACTCATACTAGTACTATTCTCCCCAGACCTATTAGGAGACCCCGACAATTACATCCCAGCCAATCCTCTCAACACTCCCCCACATATCAAACCAGAGTGATATTTCCTATTTGCTTATGCAATCCTACGGTCTATCCCAAATAAATTAGGAGGCGTACTAGCTTTAGTCCTATCCATCCTTATCCTAATAATTGTCCCAATCCTCCATACCTCCAAACAACGAAGTATAACCTTCCGACCCCTCAGTCAATGCTTATTTTGACTCTTAGTAGCAGACCTACTAACCCTTACATGAATCGGAGGCCAACCAGTAGAACACCCATACATTATCATCGGACAACTAGCATCCATTCTATACTTTTCCATTATCCTACTACTTATACCTCTAACAAGTCTCATAGAAAACCATCTCTTAAAATGAAGACAGATTGCCAAATGGGACCGGTTCTGCAAGGAGTTCCAGATCATTGCCACGTACGCCCAGACAGAGCTGGGACACGGTGAGCCAGGGCTGCTGCGCCCAGTGCACAGTCGCAGGGCCCACGTGCGTCTCAGTAGTCACGGGTTTGTCTGCTGAGTATGAAAACATTACAGCAGGTGGCAGTCGAGGGTCTGGACGAAGGGGTGGTGACTTTTTCTAATTTATAGAAACAATGTATGAGCTCACGGTGGGGCAAGTCCCTTGTCATGGGCTGGCCACGTGTCCCCCACACAGCCCATGCGTGAGAGGAGAGCAGTACCTGTAAATACAGCTGGAAGGTATCCCCAGTGATACTGGGCTCGGTGCCTGGACGCTGCTCCCCAAGTGAGATTTCCACCCTGGCCGGATGCCTAACTCCCCTCCTTGATTCCAAGGGACATATCTTCAGGGACTGGAGACTGAAGCCACCTACAATGCCGACACCCAGGAGTTTGGAGAGTGCTCAGGCCAACCTGGCCGGGCTGTTCCCCGAGGCCGCCCCGGGGCGCCCCGAGACCGCCTGGAGGCCCATCCCTGTGCACACGGTGCCCGTGACTGAGGACAAGGTCAGGGGACTGGACAGGGCCGGGGGCGTGGGGGGCGAGGAGAGAGGCCGAGAGCCCGAGGAGATGGCCAGAGACTCTGAGAGGAGAAGCCGGGCTTGTTAGGGCGGC--------------TCGCAGCGGCAAGACCTCCCCTGGGGCCGAGTTGTCCTGATGGGTTGAGCCATGGTCCCCGAGCCATGCAGCCAGGCCTGGGAGAGACAGGGCCACACAGCCCCGACCCCTTCTCCAAGTCATGCTGCTGTCCTCTCTGAGCCTCAGTTTCCCCTAGTTGCTGAGGTTCCCCATGCGCAGTTGTCCCCGA
	Otomops_harrisoni_Makueni_FMNH221006	-------CCTAATAAAAATCGTCAACGACGCATTAATCGACCTACCAGCCCCATCAAACATCTCCTCTTGATGAAATTTCGGCTCTCTATTAGGAGTCTGCCTAGCCGTACAAATCCTAACAGGATTATTCCTAGCAATACACTACACATCCGATACAGCCACCGCATTCAACTCAGTCACTCACATCTGCCGAGACGTAAACTACGGATGACTACTACGCTACCTACACGCCAACGGAGCATCCATATTCTTTATCTGCCTTTACCTCCATATCGGACGAGGACTCTATTACGGATCATACACATACACAGAAACATGAAATGTAGGAATTATCCTTTTATTCGCTGTAATAGCCACCGCTTTCATAGGCTATGTGCTACCATGAGGACAAATATCTTTCTGAGGAGCAACAGTCATCACAAACCTATTATCTGCTATTCCCTACATTGGAACCGACCTTGTAGAGTGAATCTGAGGAGGCTTCTCAGTAGATAAAGCTACCCTGACCCGATTCTTCGCCTTTCACTTCCTACTCCCATTCATTATCGCAGCCATAGTTATAGTTCACCTTCTATTCTTACACGAAACCGGATCCAATAATCCTACAGGAATTCCAGCTAACTCTGACATAATCCCATTCCACCCATACTACACAATCAAAGACATTCTAGGATTTTTCCTAATACTAATGGCACTACTCATACTAGTACTATTCTCCCCAGACCTATTAGGAGACCCCGACAATTACATCCCAGCCAATCCTCTCAACACTCCCCCACATATCAAACCAGAGTGATATTTCCTATTTGCTTATGCAATCCTACGGTCTATCCCAAATAAATTAGGAGGCGTACTAGCTTTAGTCCTATCCATCCTTATCCTAATAATTGTCCCAATCCTCCATACCTCCAAACAACGAAGTATAACCTTCCGACCCCTTAGTCAATGCTTATTTTGACTCTTAGTAGCAGACCTACTAACCCTTACATGAATCGGAGGCCAACCAGTAGAACACCCATACATTATCATCGGACAACTAGCATCCATTCTATACTTTTCCATTATCCTACTACTTATACCTCTAACAAGTCTCATAGAAAACCATCTCTTAAAATGAAGACAGATTGCCAAATGGGACCGGTTCTGCAAGGAGTTCCAGATCATTGCCACGTACGCCCAGACAGAGCTGGGACACGGTGAGCCAGGGCTGCTGCGCCCAGTGCACAGTCGCAGGGCCCACGTGCGTCTCAGTAGTCACGGGTTTGTCTGCTGAGTATGAAAACATTACAGCAGGTGGCAGTCGAGGGTCTGGACGAAGGGGTGGTGACTTTTTCTAATTTATAGAAACAATGTATGAGCTCACGGTGGGGCAAGTCCCTTGTCATGGGCTGGCCACGTGTCCCCCACACAGCCCATGCGTGAGAGGAGAGCAGTACCTGTAAATACAGCTGGAAGGTATCCCCAGTGATACTGGGCTCGGTGCCTGGACGCTGCTCCCCAAGTGAGATTTCCACCCTGGCCGGATGCCTAACTCCCCTCCTTGATTCCAAGGGACATATCTTCAGGGACTGGAGACTGAAGCCACCTACAATGCCGACACCCAGGAGTTTGGAGAGTGCTCAGGCCAACCTGGCCGGGCTGTTCCCCGAGGCCGCCCCGGGGCGCCCCGAGACCGCCTGGAGGCCCATCCCTGTGCACACGGTGCCCGTGACTGAGGACAAGGTCAGGGGACTGGACAGGGCCGGGGGCGTGGGGGGCGAGGAGAGAGGCCGAGAGCCCGAGGAGATGGCCAGAGACTCTGAGAGGAGAAGCCGGGCTTGTTAGGGCGGC--------------TCGCAGCGGCAAGACCTCCCCTGGGGCCGAGTTGTCCTGATGGGTTGAGCCATGGTCCCCGAGCCATGCAGCCAGGCCTGGGAGAGACAGGGCCACACAGCCCCGACCCCTTCTCCAAGTCATGCTGCTGTCCTCTCTGAGCCTCAGTTTCCCCTAGTTGCTGAGGTTCCCCATGCGCAGTTGTCCCCGA
	Otomops_harrisoni_Makueni_NMK187133	---ATCCCCTAATAAAAATCGTCAACGACGCATTAATCGACCTACCAGCCCCATCAAACATCTCCTCTTGATGAAATTTCGGCTCTCTATTAGGAGTCTGCCTAGCCGTACAAATCCTAACAGGATTATTCCTAGCAATACACTACACATCCGATACAGCCACCGCATTCAACTCAGTCACTCACATCTGCCGAGACGTAAACTACGGATGACTACTACGCTACCTACACGCCAACGGAGCATCCATATTCTTTATCTGCCTTTACCTCCATATCGGACGAGGACTCTATTACGGATCATACACATACACAGAAACATGAAATGTAGGAATTATCCTTTTATTCGCTGTAATAGCCACCGCTTTCATAGGCTATGTGCTACCATGAGGACAAATATCTTTCTGAGGAGCAACAGTCATCACAAACCTATTATCTGCTATTCCCTACATTGGAACCGACCTTGTAGAGTGAATCTGAGGAGGCTTCTCAGTAGATAAAGCTACCCTGACCCGATTCTTCGCCTTTCACTTCCTACTCCCATTCATTATCGCAGCCATAGTTATAGTTCACCTTCTATTCTTACACGAAACCGGATCCAATAATCCTACAGGAATTCCAGCTAACTCTGACATAATCCCATTCCACCCATACTACACAATCAAAGACATTCTAGGATTTTTCCTAATACTAATGGCACTACTCATACTAGTACTATTCTCCCCAGACCTATTAGGAGACCCCGACAATTACATCCCAGCCAATCCTCTCAACACTCCCCCACATATCAAACCAGAGTGATATTTCCTATTTGCTTATGCAATCCTACGGTCTATCCCAAATAAATTAGGAGGCGTACTAGCTTTAGTCCTATCCATCCTTATCCTAATAATTGTCCCAATCCTCCATACCTCCAAACAACGAAGTATAACCTTCCGACCCCTTAGTCAATGCTTATTTTGACTCTTAGTAGCAGACCTACTAACCCTTACATGAATCGGAGGCCAACCAGTAGAACACCCATACATTATCATCGGACAACTAGCATCCATTCTATACTTTTCCATTATCCTACTACTTATACCTCTAACAAGTCTCATAGAAAACCATCTCTTAAAATGAAGACAGATTGCCAAATGGGACCGGTTCTGCAAGGAGTTCCAGATCATTGCCACGTACGCCCAGACAGAGCTGGGACACGGTGAGCCAGGGCTGCTGCGCCCAGTGCACAGTCGCAGGGCCCACGTGCGTCTCAGTAGTCACGGGTTTGTCTGCTGAGTATGAAAACATTACAGCAGGTGGCAGTCGAGGGTCTGGACGAAGGGGTGGTGACTTTTTCTAATTTATAGAAACAATGTATGAGCTCACGGTGGGGCAAGTCCCTTGTCATGGGCTGGCCACGTGTCCCCCACACAGCCCATGCGTGAGAGGAGAGCAGTACCTGTAAATACAGCTGGAAGGTATCCCCAGTGATACTGGGCTCGGTGCCTGGACGCTGCTCCCCAAGTGAGATTTCCACCCTGGCCGGATGCCTAACTCCCCTCCTTGATTCCAAGGGACATATCTTCAGGGACTGGAGACTGAAGCCACCTACAATGCCGACACCCAGGAGTTTGGAGAGTGCTCAGGCCAACCTGGCCGGGCTGTTCCCCGAGGCCGCCCCGGGGCGCCCCGAGACCGCCTGGAGGCCCATCCCTGTGCACACGGTGCCCGTGACTGAGGACAAGGTCAGGGGACTGGACAGGGCCGGGGGCGTGGGGGGCGAGGAGAGAGGCCGAGAGCCCGAGGAGATGGCCAGAGACTCTGAGAGGAGAAGCCGGGCTTGTTAGGGCGGC--------------TCGCAGCGGCAAGACCTCCCCTGGGGCCGAGTTGTCCTGATGGGTTGAGCCATGGTCCCCGAGCCATGCAGCCAGGCCTGGGAGAGACAGGGCCACACAGCCCCGACCCCTTCTCCAAGTCATGCTGCTGTCCTCTCTGAGCCTCAGTTTCCCCTAGTTGCTGAGGTTCCCCATGCGCAGTTGTCCCCGA
	Otomops_harrisoni_Makueni_NMK187134	---ATCCCCTAATAAAAATCGTCAACGACGCATTAATCGACCTACCAGCCCCATCAAACATCTCCTCTTGATGAAATTTCGGCTCTCTATTAGGAGTCTGCCTAGCCGTACAAATCCTAACAGGATTATTCCTAGCAATACACTACACATCCGATACAGCCACCGCATTCAACTCAGTCACTCACATCTGCCGAGACGTAAACTACGGATGACTACTACGCTACCTACACGCCAACGGAGCATCCATATTCTTTATCTGCCTTTACCTCCATATCGGACGAGGACTCTATTACGGATCATACACATACACAGAAACATGAAATGTAGGAATTATCCTTTTATTCGCTGTAATAGCCACCGCTTTCATAGGCTATGTGCTACCATGAGGACAAATATCTTTCTGAGGAGCAACAGTCATCACAAACCTATTATCTGCTATTCCCTACATTGGAACCGACCTTGTAGAGTGAATCTGAGGAGGCTTCTCAGTAGATAAAGCTACCCTGACCCGATTCTTCGCCTTTCACTTCCTACTCCCATTCATTATCGCAGCCATAGTTATAGTTCACCTTCTATTCTTACACGAAACCGGATCCAATAATCCTACAGGAATTCCAGCTAACTCTGACATAATCCCATTCCACCCATACTACACAATCAAAGACATTCTAGGATTTTTCCTAATACTAATGGCACTACTCATACTAGTACTATTCTCCCCAGACCTATTAGGAGACCCCGACAATTACATCCCAGCCAATCCTCTCAACACTCCCCCACATATCAAACCAGAGTGATATTTCCTATTTGCTTATGCAATCCTACGGTCTATCCCAAATAAATTAGGAGGCGTACTAGCTTTAGTCCTATCCATCCTTATCCTAATAATTGTCCCAATCCTCCATACCTCCAAACAACGAAGTATAACCTTCCGACCCCTTAGTCAATGCTTATTTTGACTCTTAGTAGCAGACCTACTAACCCTTACATGAATCGGAGGCCAACCAGTAGAACACCCATACATTATCATCGGACAACTAGCATCCATTCTATACTTTTCCATTATCCTACTACTTATACCTCTAACAAGTCTCATAGAAAACCATCTCTTAAAATGAAGACAGATTGCCAAATGGGACCGGTTCTGCAAGGAGTTCCAGATCATTGCCACGTACGCCCAGACAGAGCTGGGACACGGTGAGCCAGGGCTGCTGCGCCCAGTGCACAGTCGCAGGGCCCACGTGCGTCTCAGTAGTCACGGGTTTGTCTGCTGAGTATGAAAACATTACAGCAGGTGGCAGTCGAGGGTCTGGACGAAGGGGTGGTGACTTTTTCTAATTTATAGAAACAATGTATGAGCTCACGGTGGGGCAAGTCCCTTGTCATGGGCTGGCCACGTGTCCCCCACACAGCCCATGCGTGAGAGGAGAGCAGTACCTGTAAATACAGCTGGAAGGTATCCCCAGTGATACTGGGCTCGGTGCCTGGACGCTGCTCCCCAAGTGAGATTTCCACCCTGGCCGGATGCCTAACTCCCCTCCTTGATTCCAAGGGACATATCTTCAGGGACTGGAGACTGAAGCCACCTACAATGCCGACACCCAGGAGTTTGGAGAGTGCTCAGGCCAACCTGGCCGGGCTGTTCCCCGAGGCCGCCCCGGGGCGCCCCGAGACCGCCTGGAGGCCCATCCCTGTGCACACGGTGCCCGTGACTGAGGACAAGGTCAGGGGACTGGACAGGGCCGGGGGCGTGGGGGGCGAGGAGAGAGGCCGAGAGCCCGAGGAGATGGCCAGAGACTCTGAGAGGAGAAGCCGGGCTTGTTAGGGCGGC--------------TCGCAGCGGCAAGACCTCCCCTGGGGCCGAGTTGTCCTGATGGGTTGAGCCATGGTCCCCGAGCCATGCAGCCAGGCCTGGGAGAGACAGGGCCACACAGCCCCGACCCCTTCTCCAAGTCATGCTGCTGTCCTCTCTGAGCCTCAGTTTCCCCTAGTTGCTGAGGTTCCCCATGCGCAGTTGTCCCCGA
	Otomops_harrisoni_Makueni_NMK187139	--CATCCCCTAATAAAAATCGTCAACGACGCATTAATCGACCTACCAGCCCCATCAAACATCTCCTCTTGATGAAATTTCGGCTCTCTATTAGGAGTCTGCCTAGCCGTACAAATCCTAACAGGATTATTCCTAGCAATACACTACACATCCGATACAGCCACCGCATTCAACTCAGTCACTCACATCTGCCGAGACGTAAACTACGGATGACTACTACGCTACCTACACGCCAACGGAGCATCCATATTCTTTATCTGCCTTTACCTCCATATCGGACGAGGACTCTATTACGGATCATACACATACACAGAAACATGAAATGTAGGAATTATCCTTTTATTCGCTGTAATAGCCACCGCTTTCATAGGCTATGTGCTACCATGAGGACAAATATCTTTCTGAGGAGCAACAGTCATCACAAACCTATTATCTGCTATTCCCTACATTGGAACCGACCTTGTAGAGTGAATCTGAGGAGGCTTCTCAGTAGATAAAGCTACCCTGACCCGATTCTTCGCCTTTCACTTCCTACTCCCATTCATTATCGCAGCCATAGTTATAGTTCACCTTCTATTCTTACACGAAACCGGATCCAATAATCCTACAGGAATTCCAGCTAACTCTGACATAATCCCATTCCACCCATACTACACAATCAAAGACATTCTAGGATTTTTCCTAATACTAATGGCACTACTCATACTAGTACTATTCTCCCCAGACCTATTAGGAGACCCCGACAATTACATCCCAGCCAATCCTCTCAACACTCCCCCACATATCAAACCAGAGTGATATTTCCTATTTGCTTATGCAATCCTACGGTCTATCCCAAATAAATTAGGAGGCGTACTAGCTTTAGTCCTATCCATCCTTATCCTAATAATTGTCCCAATCCTCCATACCTCCAAACAACGAAGTATAACCTTCCGACCCCTTAGTCAATGCTTATTTTGACTCTTAGTAGCAGACCTACTAACCCTTACATGAATCGGAGGCCAACCAGTAGAACACCCATACATTATCATCGGACAACTAGCATCCATTCTATACTTTTCCATTATCCTACTACTTATACCTCTAACAAGTCTCATAGAAAACCATCTCTTAAAATGAAGACAGATTGCCAAATGGGACCGGTTCTGCAAGGAGTTCCAGATCATTGCCACGTACGCCCAGACAGAGCTGGGACACGGTGAGCCAGGGCTGCTGCGCCCAGTGCACAGTCGCAGGGCCCACGTGCGTCTCAGTAGTCACGGGTTTGTCTGCTGAGTATGAAAACATTACAGCAGGTGGCAGTCGAGGGTCTGGACGAAGGGGTGGTGACTTTTTCTAATTTATAGAAACAATGTATGAGCTCACGGTGGGGCAAGTCCCTTGTCATGGGCTGGCCACGTGTCCCCCACACAGCCCATGCGTGAGAGGAGAGCAGTACCTGTAAATACAGCTGGAAGGTATCCCCAGTGATACTGGGCTCGGTGCCTGGACGCTGCTCCCCAAGTGAGATTTCCACCCTGGCCGGATGCCTAACTCCCCTCCTTGATTCCAAGGGACATATCTTCAGGGACTGGAGACTGAAGCCACCTACAATGCCGACACCCAGGAGTTTGGAGAGTGCTCAGGCCAACCTGGCCGGGCTGTTCCCCGAGGCCGCCCCGGGGCGCCCCGAGACCGCCTGGAGGCCCATCCCTGTGCACACGGTGCCCGTGACTGAGGACAAGGTCAGGGGACTGGACAGGGCCGGGGGCGTGGGGGGCGAGGAGAGAGGCCGAGAGCCCGAGGAGATGGCCAGAGACTCTGAGAGGAGAAGCCGGGCTTGTTAGGGCGGC--------------TCGCAGCGGCAAGACCTCCCCTGGGGCCGAGTTGTCCTGATGGGTTGAGCCATGGTCCCCGAGCCATGCAGCCAGGCCTGGGAGAGACAGGGCCACACAGCCCCGACCCCTTCTCCAAGTCATGCTGCTGTCCTCTCTGAGCCTCAGTTTCCCCTAGTTGCTGAGGTTCCCCATGCGCAGTTGTCCCCGA
	Otomops_harrisoni_Makueni_NMK187140	----TCCCCTAATAAAAATCGTCAACGACGCATTAATCGACCTACCAGCCCCATCAAACATCTCCTCTTGATGAAATTTCGGCTCTCTATTAGGAGTCTGCCTAGCCGTACAAATCCTAACAGGATTATTCCTAGCAATACACTACACATCCGATACAGCCACCGCATTCAACTCAGTCACTCACATCTGCCGAGACGTAAACTACGGATGACTACTACGCTACCTACACGCCAACGGAGCATCCATATTCTTTATCTGCCTTTACCTCCATATCGGACGAGGACTCTATTACGGATCATACACATACACAGAAACATGAAATGTAGGAATTATCCTTTTATTCGCTGTAATAGCCACCGCTTTCATAGGCTATGTGCTACCATGAGGACAAATATCTTTCTGAGGAGCAACAGTCATCACAAACCTATTATCTGCTATTCCCTACATTGGAACCGACCTTGTAGAGTGAATCTGAGGAGGCTTCTCAGTAGATAAAGCTACCCTGACCCGATTCTTCGCCTTTCACTTCCTACTCCCATTCATTATCGCAGCCATAGTTATAGTTCACCTTCTATTCTTACACGAAACCGGATCCAATAATCCTACAGGAATTCCAGCTAACTCTGACATAATCCCATTCCACCCATACTACACAATCAAAGACATTCTAGGATTTTTCCTAATACTAATGGCACTACTCATACTAGTACTATTCTCCCCAGACCTATTAGGAGACCCCGACAATTACATCCCAGCCAATCCTCTCAACACTCCCCCACATATCAAACCAGAGTGATATTTCCTATTTGCTTATGCAATCCTACGGTCTATCCCAAATAAATTAGGAGGCGTACTAGCTTTAGTCCTATCCATCCTTATCCTAATAATTGTCCCAATCCTCCATACCTCCAAACAACGAAGTATAACCTTCCGACCCCTCAGTCAATGCTTATTTTGACTCTTAGTAGCAGACCTACTAACCCTTACATGAATCGGAGGCCAACCAGTAGAACACCCATACATTATCATCGGACAACTAGCATCCATTCTATACTTTTCCATTATCCTACTACTTATACCTCTAACAAGTCTCATAGAAAACCATCTCTTAAAATGAAGACAGATTGCCAAATGGGACCGGTTCTGCAAGGAGTTCCAGATCATTGCCACGTACGCCCAGACAGAGCTGGGACACGGTGAGCCAGGGCTGCTGCGCCCAGTGCACAGTCGCAGGGCCCACGTGCGTCTCAGTAGTCACGGGTTTGTCTGCTGAGTATGAAAACATTACAGCAGGTGGCAGTCAAGGGTCTGGACGAAGGGGTGGTGACTTTTTCTAATTTATAGAAACAATGTATGAGCTCACGGTGGGGCAAGTCCCTTGTCATGGGCTGGCCACGTGTCCCCCACACAGCCCATGCGTGAGAGGAGAGCAGTACCTGTAAATACAGCTGGAAGGTATCCCCAGTGATACTGGGCTCGGTGCCTGGACGCTGCTCCCCAAGTGAGATTTCCACCCTGGCCGGATGCCTAACTCCCCTCCTTGATTCCAAGGGACATATCTTCAGGGACTGGAGACTGAAGCCACCTACAATGCCGACACCCAGGAGTTTGGAGAGTGCTCAGGCCAACCTGGCCGGGCTGTTCCCCGAGGCCGCCCCGGGGCGCCCCGAGACCGCCTGGAGGCCCATCCCTGTGCACACGGTGCCCGTGACTGAGGACAAGGTCAGGGGACTGGACAGGGCCGGGGGCGTGGGGGGCGAGGAGAGAGGCCGAGAGCCCGAGGAGATGGCCAGAGACTCTGAGAGGAGAAGCCGGGCTTGTTAGGGCGGC--------------TCGCAGCGGCAAGACCTCCCCTGGGGCCGAGTTGTCCTGATGGGTTGAGCCATGGTCCCCGAGCCATGCAGCCAGGCCTGGGAGAGACAGGGCCACACAGCCCCGACCCCTTCTCCAAGTCATGCTGCTGTCCTCTCTGAGCCTCAGTTTCCCCTAGTTGCTGAGGTTCCCCATGCGCAGTTGTCCCCGA
	Otomops_harrisoni_Rwanda_PWW3272	--CATCCCCTAATAAAAATCGTCAACGACGCATTAATCGACCTACCAACCCCATCAAACATCTCCTCTTGATGAAATTTCGGCTCTCTATTAGGAGTCTGCCTAGCCGTACAAATCCTAACAGGATTATTCCTAGCAATACACTACACATCCGATACAGCCACCGCATTCAACTCAGTCACTCACATCTGCCGAGACGTAAACTACGGATGACTACTACGCTACCTACACGCCAACGGAGCATCCATATTCTTTATCTGCCTTTACCTCCATATCGGACGAGGACTCTATTACGGATCATACACATACACAGAAACATGAAATGTAGGAATTATCCTTTTATTCGCTGTAATAGCCACCGCTTTCATAGGCTATGTGCTACCATGAGGACAAATATCTTTCTGAGGAGCAACAGTCATCACAAACCTATTATCTGCTATTCCCTACATTGGAACCGACCTTGTAGAGTGAATCTGAGGAGGCTTCTCAGTAGATAAAGCTACCCTGACCCGATTCTTCGCCTTTCACTTCCTACTCCCATTCATTATCGCAGCCATAGTTATAGTTCACCTTCTATTCTTACACGAAACCGGATCCAATAATCCTACAGGAATTCCAGCTAACTCTGACATAATCCCATTCCACCCATACTACACAATCAAAGACATTCTAGGATTTTTCCTAATACTAATGGCACTACTCATACTAGTACTATTCTCCCCAGACCTATTAGGAGACCCCGACAATTACATCCCAGCCAATCCTCTCAACACTCCCCCACATATCAAACCAGAGTGATATTTCCTATTTGCTTATGCAATCCTACGGTCTATCCCAAATAAATTAGGAGGCGTACTAGCTTTAGTCCTATCCATCCTTATCCTAATAATTGTCCCAATCCTCCATACCTCCAAACAACGAAGTATAACCTTCCGACCCCTTAGTCAATGCTTATTTTGACTCTTAGTAGCAGACCTACTAACCCTTACATGAATCGGAGGCCAACCAGTAGAACACCCATACATTATCATCGGACAACTAGCATCCATTCTATACTTTTCCATTATCCTACTACTTATACCTCTAACAAGTCTCATAGAAAACCATCTCTTAAAATGAAGACAGATTGCCAAATGGGACCGGTTCTGCAAGGAGTTCCAGATCATTGCCACGTACGCCCAGACAGAGCTGGGACACGGTGAGCCAGGGCTGCTGCGCCCAGTGCACAGTCGCAGGGCCCACGTGCGTCTCAGTAGTCACGGGTTTGTCTGCTGAGTATGAAAACATTACAGCAGGTGGCAGTCGAGGGTCTGGACGAAGGGGTGGTGACTTTTTCTAATTTATAGAAACAATGTATGAGCTCACGGTGGGGCAAGTCCCTTGTCATGGGCTGGCCACGTGTCCCCCACACAGCCCATGCGTGAGAGGAGAGCAGTACCTGTAAATACAGCTGGAAGGTATCCCCAGTGATACTGGGCTCGGTGCCTGGACGCTGCTCCCCAAGTGAGATTTCCACCCTGGCCGGATGCCTAACTCCCCTCCTTGATTCCAAGGGACATATCTTCAGGGACTGGAGACTGAAGCCACCTACAATGCCGACACCCAGGAGTTTGGAGAGTGCTCAGGCCAACCTGGCCGGGCTGTTCCCCGAGGCCGCCCCGGGGCGCCCCGAGACCGCCTGGAGGCCCATCCCTGTGCACACGGTGCCCGTGACTGAGGACAAGGTCAGGGGACTGGACAGGGCCGGGGGCGTGGGGGGCGAGGAGAGAGGCCGAGAGCCCGAGGAGATGGCCAGAGACTCTGAGAGGAGAAGCCGGGCTTGTTAGGGCGGC--------------TCGCAGCGGCAAGACTTCCCCTGGGGCCGAGTTGTCCTGATGGGTTGAGCCATGGTCCCCGAGCCATGCAGCCAGGCCTGGGAGAGACAGGGCCACACAGCCCCGACCCCTTCTCCAAGTCATGCTGCTGTCCTCTCTGAGCCTCAGTTTCCCCTAGTTGCTGAGGTTCCCCATGCGCAGTTGTCCCCGA
	Otomops_harrisoni_Rwanda_PWW3273	----TCCCCTAATAAAAATCGTCAACGACGCATTAATCGACCTACCAGCCCCATCAAACATCTCCTCTTGATGAAATTTCGGCTCTCTATTAGGAGTCTGCCTAGCCGTACAAATCCTAACAGGATTATTCCTAGCAATACACTACACATCCGATACAGCCACCGCATTCAACTCAGTCACTCACATCTGCCGAGACGTAAACTACGGATGACTACTACGCTACCTACACGCCAACGGAGCATCCATATTCTTTATCTGCCTTTACCTCCATATCGGACGAGGACTCTATTACGGATCATACACATACACAGAAACATGAAATGTAGGAATTATCCTTTTATTCGCTGTAATAGCCACCGCTTTCATAGGCTATGTGCTACCATGAGGACAAATATCTTTCTGAGGAGCAACAGTCATCACAAACCTATTATCTGCTATTCCCTACATTGGAACCGACCTTGTAGAGTGAATCTGAGGAGGCTTCTCAGTAGATAAAGCTACCCTGACCCGATTCTTCGCCTTTCACTTCCTACTCCCATTCATTATCGCAGCCATAGTTATAGTTCACCTTCTATTCTTACACGAAACCGGATCCAATAATCCTACAGGAATTCCAGCTAACTCTGACATAATCCCATTCCACCCATACTACACAATCAAAGACATTCTAGGATTTTTCCTAATACTAATGGCACTACTCATACTAGTACTATTCTCCCCAGACCTATTAGGAGACCCCGACAATTACATCCCAGCCAATCCTCTCAACACTCCCCCACATATCAAACCAGAGTGATATTTCCTATTTGCTTATGCAATCCTACGGTCTATCCCAAATAAATTAGGAGGCGTACTAGCTTTAGTCCTATCCATCCTTATCCTAATAATTGTCCCAATCCTCCATACCTCCAAACAACGAAGTATAACCTTCCGACCCCTTAGTCAATGCTTATTTTGACTCTTAGTAGCAGACCTACTAACCCTTACATGAATCGGAGGCCAACCAGTAGAACACCCATACATTATCATCGGACAACTAGCATCCATTCTATACTTTTCCATTATCCTACTACTTATACCTCTAACAAGTCTCATAGAAAACCATCTCTTAAAATGAAGACAGATTGCCAAATGGGACCGGTTCTGCAAGGAGTTCCAGATCATTGCCACGTACGCCCAGACAGAGCTGGGACACGGTGAGCCAGGGCTGCTGCGCCCAGTGCACAGTCGCAGGGCCCACGTGCGTCTCAGTAGTCACGGGTTTGTCTGCTGAGTATGAAAACATTACAGCAGGTGGCAGTCGAGGGTCTGGACGAAGGGGTGGTGACTTTTTCTAATTTATAGAAACAATGTATGAGCTCACGGTGGGGCAAGTCCCTTGTCATGGGCTGGCCACGTGTCCCCCACACAGCCCATGCGTGAGAGGAGAGCAGTACCTGTAAATACAGCTGGAAGGTATCCCCAGTGATACTGGGCTCGGTGCCTGGACGCTGCTCCCCAAGTGAGATTTCCACCCTGGCCGGATGCCTAACTCCCCTCCTTGATTCCAAGGGACATATCTTCAGGGACTGGAGACTGAAGCCACCTACAATGCCGACACCCAGGAGTTTGGAGAGTGCTCAGGCCAACCTGGCCGGGCTGTTCCCCGAGGCCGCCCCGGGGCGCCCCGAGACCGCCTGGAGGCCCATCCCTGTGCACACGGTGCCCGTGACTGAGGACAAGGTCAGGGGACTGGACAGGGCCGGGGGCGTGGGGGGCGAGGAGAGAGGCCGAGAGCCCGAGGAGATGGCCAGAGACTCTGAGAGGAGAAGCCGGGCTTGTTAGGGCGGC--------------TCGCAGCGGCAAGACCTCCCCTGGGGCCGAGTTGTCCTGATGGGTTGAGCCATGGTCCCCGAGCCATGCAGCCAGGCCTGGGAGAGACAGGGCCACACAGCCCCGACCCCTTCTCCAAGTCATGCTGCTGTCCTCTCTGAGCCTCAGTTTCCCCTAGTTGCTGAGGTTCCCCATGCGCAGTTGTCCCCGA
	Otomops_madagascariensis_Madagascar_FMNH177398	-----------------------------------------CTACCAGCCCCATCAAACATCTCCTCTTGATGAAATTTCGGCTCTCTATTAGGAATCTGCCTAGCCGTACAAATCCTAACAGGGTTATTCCTAGCAATACACTACACATCCGATACAGCCACCGCATTCAACTCAGTCACTCACATCTGCCGAGACGTGAACTACGGATGACTACTACGCTACCTACACGCTAACGGAGCATCCATATTCTTTATCTGTCTATACCTCCACGTCGGACGAGGACTCTATTACGGATCATACACATACACAGAAACATGAAATGTAGGGATTATCCTTTTATTCGCTGTAATAGCCACCGCTTTCATAGGCTATGTACTACCATGAGGACAAATTTTTTTCTGAGGAGCAACAGTCATCACAAACCTATTATCTGCTATCCCCTACATTGGAACTGACCTTGTAGAATGAATCTGAGGAGGTTTCTCAGTAGATAAAGCAACCCTGACCCGATTCTTCGCCTTTCACTTCCTACTCCCATTCATTATCGCAGCCATGGTTATAGTCCACCTTCTATTCTTACACGAAACCGGATCCAATAATCCCACAGGAATTCCAGCTAACTCTGATATAATCCCATTCCACCCATACTACACAATCAAAGACATTCTAGGATTTTTCCTAATACTAATAGCACTACTCATACTAGTACTATTCTCCCCAGATCTATTAGGAGACCCCGATAATTATATCCCAGCCAATCCTCTTAACACTCCCCCACATATCAAACCAGAATGGTATTTCCTATTTGCCTATGCAATCCTACGATCTATCCCAAATAAATTAGGAGGTGTACTAGCCTTAGTCCTATCTATCCTCATCCTGATAATTGTCCCAATCCTCCATACCTCCAAACAACGAAGTATAACCTTCCGACCCCTTAGCCAATGCTTATTTTGACTCTTAGTGGCAGATCTACTAACCCTTACATGAATCGGAGGCCAACCAGTAGAACACCCATACATTATCATCGGACAACTAGCATC----------------------------------------------------------------------------CAGATTGCCAAATGGGACCGGTTCTGCAAGGAGTTCCAGATCATTGCCACGTACGCCCAGACAGAGCTGGGACATGGTGAGCCAGGGCTGCTGCGCCCAGTGCACAGTCGCAGGGCCCACGTGCGTCTCAGTAGTCACGGGTTTGTCTGCTGAGTATGAAAACATTACAGCAGGTGGCAGTCGAGGGTCTGGACGAAGGGGTGGTGACTTTTTCTAATTTATAGAAACAATGTATGAGCTCACGGTGGGGCAAGTCCCTTGTCATGGGCTGGCCACGTGTCCCCCACACAGCCCATGCGTGAGAGGAGAGCAGTACCTGTAAATACAGCTGGAAGGTATCCCCAGTGATGCTGGGCTCGGTGCCTGGACACTGCTCCCCAAGTGAGATTCCCACCCTGGCCGGATGTCTAACTCCCCTCCTTGATTCCAAGGGACATATCTTCAGGGACTGGAGACTGAAGCCACCTACAATGCCGACACCCAGGAGTTTGGAGAGTGCTCAGGCCAACCTGGCCGGGCTGTTCCCCGAGGCCGCCCCGGGACGCCCTGAGACCGCCTGGAGGCCCATCCCTGTGCACACGGTGCCCGTGACTGAGGACAAGGTCAGGGGACTGGACAGGGCCGGGGGCGTGGGGGGCGAGGAGAGAGGCCGAGAGCCCGAGGAGATGGCCAGAGGCTCCGA---GAGAAGCCGGGCTTGTTAGGGTGGCTCCCAGGGGCTGAGTCGCAGCGGCAAGACCTCCCCTGGGGCCGAGTTGTCCTGATGGGTTGAGCCATGGTCCCCGAGCCATGCAGCCAGGCCTGGGAGAGACAGGGCCACACAGCCCCGACCCCTTCTCCAAGTCATGCTGCTGTCCTCTCTGAGCCTCAGTTTCCCCTAGTTGCTGAGGTTCCCCATGCGCAGTTGTCCCCGA
	Otomops_martiensseni_Burundi_FMNH137633	--CACCCCCTAATCAAAATCGTCAACGACGCATTAATCGATCTACCAGCCCCATCAAACATCTCCTCTTGATGAAATTTCGGCTCTCTATTAGGAGTCTGCCTAGCCGTACAAATCCTAACAGGATTATTCCTAGCAATACACTACACATCCGATACAGCCACCGCATTCAACTCAGTCACTCACATCTGCCGAGACGTAAACTACGGATGACTACTACGCTACCTACACGCCAACGGAGCATCCATATTCTTTATCTGCCTTTACCTCCACGTCGGACGAGGCCTCTATTACGGATCATACACATACACAGAAACATGAAATGTAGGGATCATCCTCTTATTCGCTGTAATAGCCACCGCTTTCATAGGCTATGTCCTACCATGAGGACAAATATCTTTCTGAGGAGCAACAGTCATCACAAACCTATTATCTGCTATTCCCTATATTGGAACCGACCTTGTAGAATGAATCTGGGGAGGCTTCTCAGTAGATAAAGCTACCCTAACCCGATTCTTCGCCTTTCACTTCCTACTCCCATTTATTATCGCAGCCATAGTTATAGTTCACCTTCTATTCTTACACGAAACCGGATCCAATAATCCCACAGGAATCCCAGCTAACTCTGACATAATCCCATTCCACCCATACTACACAATCAAAGACATTCTAGGATTCTTCCTAATACTAATAGCACTACTCATATTAGTACTATTCTCCCCAGACCTATTAGGAGACCCCGACAATTACATCCCAGCCAATCCTCTCAACACTCCCCCACATATCAAACCAGAGTGATATTTCCTATTTGCTTATGCAATCCTACGATCTATCCCAAATAAATTAGGAGGTGTACTAGCTTTAGTCCTATCTATCCTCATCCTAATAATTGTCCCAATTCTCCATACCTCCAAACAACGAAGTATAACCTTCCGACCCCTTAGCCAATGCTTATTCTGACTCTTAGTAGCAGATCTACTAACCCTTACATGAATCGGAGGCCAACCAGTAGAACACCCATACATTATCATCGGACAACTAGCATCTATTCTATACTTTTCCATTATCCTACTACTTATACCTCTAACAAGTCTCATAGAAAACCATCTCTTAAAATGAAGACAGATTGCCAAATGGGACCGGTTCTGCAAGGAGTTCCAGATCATTGCCACGTACGCCCAGACAGAGCTGGGACATGGTGAGCCAGGGCTGCTGCGCCCAGTGCACAGTCGCAGGGCCCACGTGCGTCTCAGTAGTCACGGGTTWGTCTGCTGAGTATGAAAACATTACAGCAGGTGGCAGTCGAGGGTCTGGACGAAGGGGTGGTGACTTTTTCTAATTTATAGAAACAATGTATGAGCTCACGGTGGGGCAAGTCCCTTGTCATGGGCTGGCCACGTGTCCCCCACACAGCCCATGCGTGAGAGGAGAGCAGTACCTGTAAATACAGCTGGAAGGTATCCCCAGTGATGCTGGGCTCGGTGCCTGGACGCTGCTCCCCAAGTGAGATTCCCACCCTGGCCGGATGTCTAACTCCCCTCCTTGATTCCAAGGGACATATCTTCAGGGACTGGAGACTGAAGCCACCTACAATGCCGACACCCAGGAGTT---------------------------------------AGGCCGCCCCGGGGCGCCCCGAGACCGCCTGGAGGCCCATCCCTGTGCACACGGTGCCCGTGACTGAGGACAAGGTCAGGGGACTGGACAGGGCCGGGGGCGTGGGGGGCGAGGAGAGAGGCCGAGAGCCYGAGGAGATGGCCAGAGGCTCYGAGAGGAGAAGCYGGGCTTGTTAGGGAGGCTCCCAGGGGGTGAGTCGCAGCGGCAAGACCTCCCCTGGGGCCGAGTTGTCCTGATGGGTTGAGCCATGGTCCCCGAGCCATGCAGCCAGGCCTGGGAGAGACAGGGCCACACAGCCCCGACCCCTTCTCCAAGTCATGCTGCTGTCCTCTCTGAGCCTCA--------------------------------------------
	Otomops_martiensseni_Marsabit_NMK184401	----CCCCCTAATCAAAATCGTCAACGACGCATTAATCGATCTACCAGCCCCATCAAACATCTCCTCTTGATGAAATTTCGGCTCTCTATTAGGAGTCTGCCTAGCCGTACAAATCCTAACAGGATTATTCCTAGCAATACACTACACATCCGATACAGCCACCGCATTCAACTCAGTCACTCACATCTGCCGAGACGTAAACTACGGATGACTACTACGCTACCTACACGCCAACGGAGCATCCATATTCTTTATCTGCCTTTACCTCCACGTCGGACGAGGCCTCTATTACGGATCATACACATACACAGAAACATGAAATGTAGGGATCATCCTCTTATTCGCTGTAATAGCCACCGCTTTCATAGGCTATGTCCTACCATGAGGACAAATATCTTTCTGAGGAGCAACAGTCATCACAAACCTATTATCTGCTATTCCCTATATTGGAACCGACCTTGTAGAATGAATCTGGGGAGGCTTCTCAGTAGATAAAGCTACCCTGACCCGATTCTTCGCCTTTCACTTCCTACTCCCATTTATTATCGCAGCCATAGTCATAGTTCACCTTCTATTCTTACACGAAACCGGATCCAATAATCCCACAGGAATCCCAGCTAACTCTGACATAATCCCATTCCACCCATACTACACAATCAAAGACATTCTAGGATTTTTCCTAATACTAATAGCACTACTCATATTAGTACTATTCTCCCCAGACCTATTAGGAGACCCCGACAATTACATCCCAGCCAATCCTCTCAACACTCCCCCACATATCAAACCAGAGTGATATTTCCTATTTGCTTATGCAATCCTACGATCTATCCCAAATAAATTAGGAGGTGTACTAGCTTTAGTCCTATCTATCCTCATCCTAATAATTGTCCCAATTCTCCATACCTCCAAACAACGAAGTATAACCTTCCGACCCCTTAGCCAATGCTTATTCTGACTCTTAGTAGCAGATCTACTAACCCTTACATGAATCGGAGGCCAACCAGTAGAACACCCATACATTATCATCGGACAACTAGCATCTATTCTATACTTTTCCATTATCCTACTACTTATACCTCTAACAAGTCTCATAGAAAACCATCTCTTAAAATGAAGACAGATTGCCAAATGGGACCGGTTCTGCAAGGAGTTCCAGATCATTGCCACGTACGCCCAGACAGAGCTGGGACACGGTGAGCCAGGGCTGCTGCGCCCAGTGCACAGTCGCAGGGCCCACGTGCGTCTCAGTAGTCACGGGTTTGTCTGCTGAGTATGAAAACATTACAGCAGGTGGCAGTCGAGGGTCTGGACGAAGGGGTGGTGACTTTTTCTAATTTATAGAAACAATGTATGAGCTCACGGTGGGGCAAGTCCCTTGTCAYGGGCTGGCCACGTGTCCCCCACACAGCCCATGCGTGAGAGGAGAGCAGTACCTGTAAATACAGCTGGAAGGTATCCCCAGTGATGCTGGGCTCGGTGCCTGGACRCTGCTCCCCAAGTGAGATTCCCACCCTGGCCGGATGTCTAACTCCCCTCCTTGATTCCAAGGGACATATCTTCAGGGACTGGAGACTGAAGCCACCTACAATGCCGACACCCAGGAGTTTGGAGAGTGCTCAGGCCAACCTGGCCGGGCTGTTCCCCGAGGCCGCCCCGGGGCGCCCCGAGACCGCCTGGAGGCCCATCCCTGTGCACACGGTGCCCGTGACTGAGGACAAGGTCAGGGGACTGGACAGGGCCGGGGGCGTGGGGGGCGAGGAGAGAGGCCGAGAGCCCGAGGAGATGGCCAGAGGCTCTGAGAGGAGAAGCCGGGCTTGTTAGGGCGGCTCCCAGGGGCTGAGTCGCAGCGGCAAGACCTCCCCTGGGGCCGAGTTGTCCTGATGGGTTGAGCCATGGTCCCCGAGCCATGCAGCCAGGCCTGGGAGAGACAGGGCCACACAGCCCCGACCCCTTCTCCAAGTCATGCTGCTGTCCTCTCTGAGCCTCAGTTTCCCCTAGTTGCTGAGGTTCCCCATGCGCAGTTGTCCCCGA
	Otomops_martiensseni_Rwanda_PWW3271	CACACCCCCTAATCAAAATCGTCAACGACGCATTAATCGATCTACCAGCCCCATCAAACATCTCCTCTTGATGAAATTTCGGCTCTCTATTAGGAGTCTGCCTAGCCGTACAAATCCTAACAGGATTATTCCTAGCAATACACTACACATCCGATACAGCCACCGCATTCAACTCAGTCACTCACATCTGCCGAGACGTAAACTACGGATGACTACTACGCTACCTACACGCCAACGGAGCATCCATATTCTTTATCTGCCTTTACCTCCACGTCGGACGAGGCCTCTATTACGGATCATACACATACACAGAAACATGAAATGTAGGGATCATCCTCTTATTCGCTGTAATAGCCACCGCTTTCATAGGCTATGTCCTACCATGAGGACAAATATCTTTCTGAGGAGCAACAGTCATCACAAACCTATTATCTGCTATTCCCTATATTGGAACCGACCTTGTAGAATGAATCTGGGGAGGCTTCTCAGTAGATAAAGCTACCCTGACCCGATTCTTCGCCTTCCACTTCCTACTCCCATTTATTATCGCAGCCATAGTTATAGTTCACCTTCTATTCTTACACGAAACCGGATCCAATAATCCCACAGGAATCCCAGCTAACTCTGACATAATCCCATTCCACCCATACTACACAATCAAAGACATTCTAGGATTTTTCCTAATACTAATAGCACTACTCATATTAGTACTATTCTCCCCAGACCTATTAGGAGACCCCGACAATTACATCCCAGCCAATCCTCTCAACACTCCCCCACATATCAAACCAGAGTGATATTTCCTATTTGCTTATGCAATCCTACGATCTATCCCAAATAAATTAGGAGGTGTACTAGCTTTAGTCCTATCTATCCTCATCCTAATAATTGTCCCAATTCTCCATACCTCCAAACAACGAAGTATAACCTTCCGACCCCTTAGCCAATGCTTATTCTGACTCTTAGTAGCAGATCTACTAACCCTTACATGAATCGGAGGCCAACCAGTAGAACACCCATACATTATCATCGGACAACTAGCATCTATTCTATACTTTTCCATTATCCTACTACTTATACCTCTAACAAGTCTCATAGAAAACCATCTCTTAAAATGAAGACAGATTGCCAAATGGGACCGGTTCTGCAAGGAGTTCCAGATCATTGCCACGTACGCCCAGACAGAGCTGGGACACGGTGAGCCAGGGCTGCTGCGCCCAGTGCACAGTCGCAGGGCCCACGTGCGTCTCAGTAGTCACGGGTTWGTCTGCTGAGTATGAAAACATTACAGCAGGTGGCAGTCGAGGGTCTGGACGAAGGGGTGGTGACTTTTTCTAATTTATAGAAACAATGTATGAGCTCACGGTGGGGCAAGTCCCTTGTCATGGGCTGGCCACGTGTCCCCCACACAGCCCATGCGTGAGAGGAGAGCAGTACCTGTAAATACAGCTGGACGGTATCCCCAGTGATGCTGGGCTCGGTGCCTGGACGCTGCTCCCCAAGTGAGATTCCCACCCTGGCCGGATGTCTAACTCCCCTCCTTGATTCCAAGGGACATATCTTCAGGGACTGGAGACTGAAGCCACCTACAATGCCGACACCCAGGAGTTTGGAGAGTGCTCAGGCCAACCTGGCCGGGCTGTTCCCCGAGGCCGCCCCGGGGCGCCCCGAGACCGCCTGGAGGCCCATCCCTGTGCACACGGTGCCCGTGACTGAGGACAAGGTCAGGGGACTGGACAGGGCCGGGGGCGTGGGGGGCGAGGAGAGAGGCCGAGAGCCCRAGGAGATGGCCAGAGGCTCCGAGAGGAGAAGCCGGGCTTGTTAGGGCGGCTCCCAGGGGCTGAGTCGCAGCGGCAAGACCTCCCCTGGGGCCGAGTTGTCCTGATGGGTTGAGCCATGGTCCCCGAGCCATGCAGCCAGGCCTGGGAGAGACAGGGCCACACAGCCCCGACCCCTTCTCCAAGTCATGCTGCTGTCCTCTCTGAGCCTCAGTTTCCCCTAGTTGCTGAGGTTCCCCATGCGCAGTTGTCCCCGA

;
end;
