# Supplementary material for: On the taxonomic status and distribution of African species of Otomops (Chiroptera: Molossidae)
Source: PeerJ. 2018 May 24;6:e4864. doi: 10.7717/peerj.4864 (PMC5971098; doi:10.7717/peerj.4864)
Supplement: Supplemental Information 5 [file peerj-06-4864-s005.xlsx]

## Sheet: Sheet1
List of vocalizations recorded from hand-released Otomops spp. No genetic confirmations of their identifications were possible and no voucher specimens exist. Only O. harrisoni was documented at the Mt. Suswa and Chyulu Hills roosts, but both species were documented in the Musanze cave.
Individual	Species	Country	County	Locality	FA	Age	Sex	FME	StartF	EndF	Call duration
1	Otomops cf. harrisoni	Kenya	Kajiado	Mt Suswa	66.8	A	F	13.3669	19.7725	9.90536	15.1646
2	Otomops cf. harrisoni	Kenya	Kajiado	Mt Suswa	70.5	A	F	13.7977	21.6197	12.7985	8.09384
3	Otomops cf. harrisoni	Kenya	Kajiado	Mt Suswa	70	A	M	12.3286	21.5844	11.3784	10.0124
4	Otomops cf. harrisoni	Kenya	Kajiado	Mt Suswa	71	A	F	9.97548	15.937	10.7346	10.3073
5	Otomops cf. harrisoni	Kenya	Kajiado	Mt Suswa	71	A	M	9.51656	10.7205	9.63278	7.04186
6	Otomops cf. harrisoni	Kenya	Kajiado	Mt Suswa	69	A	M	12.1926	17.2289	11.2171	7.7912
1	Otomops cf. harrisoni	Kenya	Makueni	Chyulu Hills	72.7	A	M	17.947	21.5007	12.8037	11.3089
2	Otomops cf. harrisoni	Kenya	Makueni	Chyulu Hills	70.4	A	F	17.91	21.8986	12.3883	12.666
3	Otomops cf. harrisoni	Kenya	Makueni	Chyulu Hills	68.7	A	M	16.4034	21.778	13.1339	7.57074
4	Otomops cf. harrisoni	Kenya	Makueni	Chyulu Hills	70.8	A	M	16.479	21.4835	11.804	11.316
1	Otomops sp.	Rwanda	Musanze	Musanze Tourist Cave	69	A	F	13.4389	14.0053	10.3314	7.38174
2	Otomops sp.	Rwanda	Musanze	Musanze Tourist Cave	71	A	M	10.6989	14.2577	9.84009	10.2937
3	Otomops sp.	Rwanda	Musanze	Musanze Tourist Cave	68	A	F	13.4925	15.8894	12.3066	5.03491
4	Otomops sp.	Rwanda	Musanze	Musanze Tourist Cave	69	A	M	9.65054	10.7903	9.36894	11.3358
5	Otomops sp.	Rwanda	Musanze	Musanze Tourist Cave	70	A	F	9.43628	10.3262	9.14502	9.7171
6	Otomops sp.	Rwanda	Musanze	Musanze Tourist Cave	72	A	M	12.1373	14.0003	11.074	6.68915
