# Supplementary material for: On the taxonomic status and distribution of African species of Otomops (Chiroptera: Molossidae)
Source: PeerJ. 2018 May 24;6:e4864. doi: 10.7717/peerj.4864 (PMC5971098; doi:10.7717/peerj.4864)
Supplement: Supplemental Information 6 [file peerj-06-4864-s006.xlsx]

## Sheet: Sheet1
List of ectoparasites recovered from Otomops harrisoni at the Mt. Suswa roost. All inhabited Cave 14C; observations on 7 Aug 2011.
Institution	Cat. No.	sex	age	Brachytarsina alluaudi	Hypoctenes clarus	Lagaropsylla sp.	Argasidae	Macronyssidae
FMNH-NMK	216756	F	Adult	1			2
FMNH-NMK	216758	F	Adult	2			1
FMNH-NMK	216760	M	Adult	2	1			5
FMNH-NMK	216761	F	-		1
FMNH-NMK	216762	F	Adult				5
FMNH-NMK	216763	F	Adult	1			1
FMNH-NMK	216765	F	-	1
FMNH-NMK	216767	F	-	1
FMNH-NMK	216769	F	-	1
FMNH-NMK	216770	F	-	1
FMNH-NMK	216771	F	Adult		1
FMNH-NMK	216774	F	-	1			4
FMNH-NMK	216775	F	-	1
FMNH-NMK	216777	F	Adult	1
FMNH-NMK	216778	M	Adult	1
FMNH-NMK	216779	F	Adult		1
FMNH-NMK	216780	F	-		1
FMNH-NMK	216781	F	Adult	1
FMNH-NMK	216782	F	-	1		1
FMNH-NMK	216783	M	-	1		1		2
